# Supplementary material for: Integration of single-cell sequencing, transcriptome sequencing, and machine learning for constructing and validating histone acetylation-related prognostic risk models in hepatocellular carcinoma
Source: Front Immunol. 2026 Jan 23;17:1624883. doi: 10.3389/fimmu.2026.1624883 (PMC12876249; doi:10.3389/fimmu.2026.1624883)
Supplement: Supplementary file 9 [file Table1.csv]

	p_val	avg_log2FC	pct.1	pct.2	p_val_adj	gene	cell_type
AC090498.1	7.52E-164	-1.703416455	0.613	0.958	1.92E-159	AC090498.1	B_cells
NBEAL1	5.79E-159	-2.275898651	0.431	0.875	1.48E-154	NBEAL1	B_cells
RPL17	1.02E-133	-1.209826145	0.785	0.996	2.59E-129	RPL17	B_cells
RPS17	5.42E-102	-0.865678682	0.875	0.999	1.38E-97	RPS17	B_cells
RPL13A	4.50E-72	-0.541001253	0.984	1	1.15E-67	RPL13A	B_cells
RPS4Y1	2.88E-69	-1.441145031	0.274	0.664	7.34E-65	RPS4Y1	B_cells
HLA-DRB5	4.65E-61	-1.622596922	0.23	0.584	1.18E-56	HLA-DRB5	B_cells
RPL36A	5.59E-56	-0.578780197	0.919	0.992	1.42E-51	RPL36A	B_cells
MT2A	1.36E-48	-1.715925464	0.227	0.519	3.46E-44	MT2A	B_cells
RPL31	1.22E-47	-0.547233119	0.928	0.998	3.10E-43	RPL31	B_cells
RPL4	9.48E-46	-0.547751621	0.886	0.984	2.41E-41	RPL4	B_cells
EEF1G	5.41E-40	-1.260529057	0.362	0.616	1.38E-35	EEF1G	B_cells
MT-ND3	7.59E-39	1.397400388	0.984	0.991	1.93E-34	MT-ND3	B_cells
EEF2	1.47E-35	-0.51659936	0.837	0.954	3.75E-31	EEF2	B_cells
ISG20	3.09E-35	-0.802292712	0.572	0.773	7.86E-31	ISG20	B_cells
KLF6	4.49E-29	1.180262067	0.745	0.596	1.14E-24	KLF6	B_cells
APOA2	5.48E-29	1.245089859	0.579	0.414	1.40E-24	APOA2	B_cells
CXCR4	9.68E-29	-0.557625391	0.899	0.982	2.47E-24	CXCR4	B_cells
HLA-DQA1	1.37E-28	-0.546525695	0.815	0.919	3.49E-24	HLA-DQA1	B_cells
MT-CO2	1.90E-28	0.875994483	0.996	0.999	4.84E-24	MT-CO2	B_cells
PPP1R15A	1.34E-27	1.098607236	0.627	0.428	3.41E-23	PPP1R15A	B_cells
IGHM	1.74E-27	-1.333443247	0.331	0.567	4.42E-23	IGHM	B_cells
MT-ND1	5.02E-26	0.977977362	0.957	0.963	1.28E-21	MT-ND1	B_cells
HERPUD1	1.18E-25	-0.540613579	0.803	0.903	3.00E-21	HERPUD1	B_cells
ZFP36	1.81E-23	-0.65249749	0.706	0.849	4.62E-19	ZFP36	B_cells
JUND	2.42E-23	2.056988051	0.764	0.687	6.16E-19	JUND	B_cells
MT-CO3	1.49E-22	0.807641135	0.997	1	3.79E-18	MT-CO3	B_cells
DDIT4	2.44E-21	-0.821027292	0.391	0.579	6.21E-17	DDIT4	B_cells
CREM	1.15E-19	-0.59529256	0.619	0.775	2.93E-15	CREM	B_cells
LITAF	1.85E-19	-0.900956461	0.382	0.55	4.72E-15	LITAF	B_cells
IDI1	2.11E-18	-0.782928026	0.396	0.558	5.39E-14	IDI1	B_cells
FOSB	4.05E-17	1.179935665	0.593	0.449	1.03E-12	FOSB	B_cells
CD44	6.72E-17	0.848883092	0.584	0.428	1.71E-12	CD44	B_cells
MT-ATP6	1.02E-16	1.488457833	0.988	0.995	2.59E-12	MT-ATP6	B_cells
JUN	1.03E-16	1.077125047	0.624	0.462	2.61E-12	JUN	B_cells
PSAP	1.46E-16	-0.762986481	0.349	0.501	3.71E-12	PSAP	B_cells
SRGN	2.06E-16	-0.525854405	0.793	0.893	5.25E-12	SRGN	B_cells
LTB	2.13E-16	0.95080039	0.598	0.47	5.43E-12	LTB	B_cells
MT-ND5	3.28E-15	0.864526833	0.795	0.708	8.35E-11	MT-ND5	B_cells
EIF3L	1.38E-14	-0.59192047	0.466	0.609	3.52E-10	EIF3L	B_cells
RHOH	2.47E-14	-0.686635189	0.435	0.573	6.30E-10	RHOH	B_cells
ZFP36L1	2.79E-14	0.977337505	0.539	0.402	7.10E-10	ZFP36L1	B_cells
VIM	1.16E-12	0.695608643	0.62	0.498	2.95E-08	VIM	B_cells
RBMX	8.45E-12	-0.508704112	0.444	0.574	2.15E-07	RBMX	B_cells
HSP90AA1	1.35E-11	0.888419452	0.881	0.818	3.43E-07	HSP90AA1	B_cells
SRSF7	1.65E-11	0.586175128	0.706	0.62	4.21E-07	SRSF7	B_cells
IGLC2	4.07E-11	1.510479354	0.443	0.608	1.04E-06	IGLC2	B_cells
MT-CYB	6.50E-11	0.813303355	0.986	0.993	1.66E-06	MT-CYB	B_cells
JUNB	1.07E-10	-0.564806921	0.723	0.745	2.71E-06	JUNB	B_cells
SMAP2	2.65E-10	0.68835294	0.562	0.436	6.76E-06	SMAP2	B_cells
CYCS	3.00E-10	-0.533691002	0.594	0.681	7.65E-06	CYCS	B_cells
ZNF331	1.01E-09	-0.506350295	0.497	0.607	2.57E-05	ZNF331	B_cells
SNX3	3.43E-09	-0.651295731	0.492	0.565	8.73E-05	SNX3	B_cells
DNAJA1	4.54E-09	0.655485582	0.655	0.553	0.000115648	DNAJA1	B_cells
PRRC2C	2.09E-08	0.54618806	0.503	0.385	0.000532384	PRRC2C	B_cells
LAPTM4A	2.67E-08	-0.514565741	0.416	0.507	0.000679743	LAPTM4A	B_cells
IGKC	6.59E-07	0.900903719	0.813	0.946	0.016783901	IGKC	B_cells
SF1	1.60E-06	0.679803288	0.531	0.453	0.040707204	SF1	B_cells
FOS	1.63E-06	0.670433701	0.69	0.631	0.041483484	FOS	B_cells
VIM1	1.04E-301	1.800267728	0.951	0.582	2.66E-297	VIM	Endothelial_cells
CRHBP	4.58E-278	-2.748652383	0.164	0.714	1.17E-273	CRHBP	Endothelial_cells
PLVAP	2.23E-266	2.560302853	0.772	0.241	5.69E-262	PLVAP	Endothelial_cells
FCN3	1.32E-263	-2.64236238	0.331	0.782	3.37E-259	FCN3	Endothelial_cells
IGFBP7	6.17E-254	1.967991345	0.978	0.872	1.57E-249	IGFBP7	Endothelial_cells
GSN	4.00E-248	2.072108568	0.886	0.458	1.02E-243	GSN	Endothelial_cells
TIMP1	8.12E-243	-2.025825889	0.866	0.935	2.07E-238	TIMP1	Endothelial_cells
RBP7	3.12E-233	2.602400482	0.745	0.238	7.94E-229	RBP7	Endothelial_cells
MT2A1	2.09E-230	-2.537758856	0.839	0.949	5.32E-226	MT2A	Endothelial_cells
FABP4	1.04E-229	3.218431085	0.616	0.109	2.65E-225	FABP4	Endothelial_cells
PRKCDBP	4.67E-218	2.638858271	0.606	0.112	1.19E-213	PRKCDBP	Endothelial_cells
LGALS1	6.23E-216	2.346018688	0.837	0.398	1.59E-211	LGALS1	Endothelial_cells
RGCC	1.95E-210	2.273334483	0.747	0.288	4.95E-206	RGCC	Endothelial_cells
CD34	3.70E-205	1.972244973	0.695	0.196	9.42E-201	CD34	Endothelial_cells
ITGA6	1.41E-198	2.369554514	0.598	0.123	3.59E-194	ITGA6	Endothelial_cells
MS4A6A	5.51E-195	-2.653073809	0.245	0.654	1.40E-190	MS4A6A	Endothelial_cells
VWA1	5.86E-195	2.919294853	0.534	0.088	1.49E-190	VWA1	Endothelial_cells
OIT3	3.84E-183	-2.899600694	0.107	0.526	9.79E-179	OIT3	Endothelial_cells
ACP5	2.83E-182	-3.2794175	0.129	0.531	7.20E-178	ACP5	Endothelial_cells
SPARCL1	1.68E-180	1.558281767	0.772	0.293	4.29E-176	SPARCL1	Endothelial_cells
RPL171	6.34E-177	-1.185547101	0.851	0.937	1.61E-172	RPL17	Endothelial_cells
DNASE1L3	3.74E-173	-1.916918288	0.527	0.808	9.54E-169	DNASE1L3	Endothelial_cells
AKAP12	1.10E-164	-2.143265972	0.476	0.749	2.79E-160	AKAP12	Endothelial_cells
COL4A2	9.98E-162	1.925528263	0.725	0.325	2.54E-157	COL4A2	Endothelial_cells
CTSL	8.60E-161	-2.337450978	0.573	0.754	2.19E-156	CTSL	Endothelial_cells
COL4A1	9.69E-161	1.82825201	0.757	0.384	2.47E-156	COL4A1	Endothelial_cells
PALMD	6.32E-158	1.662990226	0.653	0.197	1.61E-153	PALMD	Endothelial_cells
CCL14	3.85E-157	-2.534314789	0.378	0.686	9.80E-153	CCL14	Endothelial_cells
ANXA2	3.44E-156	1.01169601	0.944	0.693	8.77E-152	ANXA2	Endothelial_cells
CD4	8.35E-154	-2.918786301	0.14	0.506	2.13E-149	CD4	Endothelial_cells
SPARC	1.00E-152	1.389775766	0.924	0.767	2.55E-148	SPARC	Endothelial_cells
BCAM	5.27E-150	1.410072066	0.734	0.298	1.34E-145	BCAM	Endothelial_cells
LIFR	5.72E-149	-2.415051104	0.347	0.644	1.46E-144	LIFR	Endothelial_cells
MTUS1	3.38E-144	1.418910348	0.715	0.285	8.61E-140	MTUS1	Endothelial_cells
LITAF1	1.54E-142	-2.401069303	0.344	0.635	3.93E-138	LITAF	Endothelial_cells
CRIP2	2.75E-140	0.964585765	0.894	0.547	7.01E-136	CRIP2	Endothelial_cells
TPM1	7.91E-140	1.94155422	0.549	0.151	2.01E-135	TPM1	Endothelial_cells
ESAM	9.00E-138	1.207225621	0.802	0.431	2.29E-133	ESAM	Endothelial_cells
CLEC14A	2.64E-131	1.207817854	0.789	0.404	6.73E-127	CLEC14A	Endothelial_cells
TSC22D1	4.75E-131	1.157787882	0.902	0.616	1.21E-126	TSC22D1	Endothelial_cells
FN1	5.20E-127	1.776062833	0.573	0.182	1.33E-122	FN1	Endothelial_cells
S100A6	3.37E-126	1.115614179	0.867	0.525	8.57E-122	S100A6	Endothelial_cells
FABP5	1.31E-124	1.810831086	0.593	0.212	3.34E-120	FABP5	Endothelial_cells
PECAM1	9.16E-122	1.013892938	0.853	0.528	2.33E-117	PECAM1	Endothelial_cells
NBEAL11	1.25E-121	-1.491624348	0.641	0.791	3.19E-117	NBEAL1	Endothelial_cells
ADAM15	1.39E-120	1.420433478	0.627	0.228	3.53E-116	ADAM15	Endothelial_cells
CALCRL	6.20E-120	1.292859038	0.777	0.418	1.58E-115	CALCRL	Endothelial_cells
TSPAN7	2.73E-119	-1.647997627	0.465	0.698	6.97E-115	TSPAN7	Endothelial_cells
IL33	7.10E-119	-1.668808909	0.304	0.636	1.81E-114	IL33	Endothelial_cells
SDCBP	1.93E-115	-0.994519683	0.794	0.863	4.91E-111	SDCBP	Endothelial_cells
RBP1	1.47E-114	-1.913165839	0.244	0.551	3.74E-110	RBP1	Endothelial_cells
MRC1	1.68E-114	-2.420891572	0.236	0.522	4.28E-110	MRC1	Endothelial_cells
SEPP1	2.92E-112	-1.373172943	0.799	0.872	7.44E-108	SEPP1	Endothelial_cells
TMEM204	4.52E-111	1.663251025	0.606	0.264	1.15E-106	TMEM204	Endothelial_cells
AC090498.11	4.07E-109	-1.319587963	0.731	0.813	1.04E-104	AC090498.1	Endothelial_cells
APOE	5.72E-108	1.160747874	0.843	0.621	1.46E-103	APOE	Endothelial_cells
RAB13	7.76E-108	1.081786567	0.742	0.383	1.98E-103	RAB13	Endothelial_cells
NAMPT	5.30E-107	-1.661133485	0.557	0.707	1.35E-102	NAMPT	Endothelial_cells
CD14	1.63E-106	-2.378302476	0.248	0.523	4.14E-102	CD14	Endothelial_cells
ARHGAP29	3.08E-105	1.028256396	0.795	0.438	7.83E-101	ARHGAP29	Endothelial_cells
CTSD	9.25E-105	-1.861170349	0.73	0.77	2.36E-100	CTSD	Endothelial_cells
MYL9	2.25E-104	1.607882634	0.503	0.158	5.73E-100	MYL9	Endothelial_cells
SPRY1	1.83E-101	0.852895213	0.8	0.442	4.67E-97	SPRY1	Endothelial_cells
FKBP1A	1.91E-101	0.74359713	0.962	0.851	4.87E-97	FKBP1A	Endothelial_cells
VWF	2.75E-101	1.372747839	0.612	0.249	7.01E-97	VWF	Endothelial_cells
PODXL	3.80E-101	1.116071798	0.636	0.261	9.68E-97	PODXL	Endothelial_cells
TFPI	2.14E-100	-1.399310899	0.583	0.733	5.46E-96	TFPI	Endothelial_cells
SRGN1	6.09E-99	-0.706855174	0.901	0.958	1.55E-94	SRGN	Endothelial_cells
CAV1	5.69E-98	0.800518641	0.85	0.558	1.45E-93	CAV1	Endothelial_cells
APOH	1.20E-97	1.897855093	0.587	0.264	3.06E-93	APOH	Endothelial_cells
ANXA1	1.11E-96	0.890739746	0.792	0.448	2.83E-92	ANXA1	Endothelial_cells
PKM	5.47E-96	1.238203529	0.645	0.295	1.39E-91	PKM	Endothelial_cells
PLPP1	9.22E-96	1.201481495	0.824	0.615	2.35E-91	PLPP1	Endothelial_cells
GAPDH	1.17E-94	0.667834092	0.975	0.914	2.98E-90	GAPDH	Endothelial_cells
PPIC	1.12E-93	1.267300471	0.551	0.209	2.85E-89	PPIC	Endothelial_cells
TMEM88	2.23E-92	1.422285277	0.568	0.246	5.67E-88	TMEM88	Endothelial_cells
ADAMTS4	2.65E-92	-2.594623982	0.269	0.506	6.75E-88	ADAMTS4	Endothelial_cells
UACA	2.77E-92	1.247152262	0.552	0.214	7.05E-88	UACA	Endothelial_cells
PLPP3	3.42E-92	-1.58988874	0.623	0.721	8.72E-88	PLPP3	Endothelial_cells
CXCL16	7.06E-92	-2.179939525	0.261	0.503	1.80E-87	CXCL16	Endothelial_cells
CALD1	1.74E-90	1.028083563	0.728	0.371	4.44E-86	CALD1	Endothelial_cells
PCAT19	3.05E-88	-1.10817272	0.755	0.8	7.77E-84	PCAT19	Endothelial_cells
FTL	3.44E-88	-0.631795815	0.983	0.998	8.77E-84	FTL	Endothelial_cells
APLP2	1.64E-87	1.008623397	0.712	0.374	4.17E-83	APLP2	Endothelial_cells
CAPN2	3.76E-87	1.274840202	0.521	0.194	9.57E-83	CAPN2	Endothelial_cells
WASF2	4.74E-87	1.028587252	0.667	0.314	1.21E-82	WASF2	Endothelial_cells
IGHA1	1.56E-86	-1.35843199	0.313	0.532	3.98E-82	IGHA1	Endothelial_cells
CDKN1A	1.76E-86	-1.453735578	0.664	0.746	4.49E-82	CDKN1A	Endothelial_cells
MAF	2.15E-85	-2.015447049	0.384	0.576	5.47E-81	MAF	Endothelial_cells
GUK1	3.18E-85	0.685407528	0.903	0.688	8.11E-81	GUK1	Endothelial_cells
RPS2	4.64E-85	0.574388923	0.979	0.937	1.18E-80	RPS2	Endothelial_cells
ECSCR.1	7.12E-85	0.84554796	0.78	0.454	1.81E-80	ECSCR.1	Endothelial_cells
EGR1	9.26E-85	-1.463283194	0.622	0.751	2.36E-80	EGR1	Endothelial_cells
SOCS3	6.59E-84	-1.099524584	0.702	0.824	1.68E-79	SOCS3	Endothelial_cells
PLK2	5.11E-83	1.235302183	0.594	0.267	1.30E-78	PLK2	Endothelial_cells
STC1	8.52E-82	0.980386508	0.54	0.216	2.17E-77	STC1	Endothelial_cells
F8	1.37E-81	-1.856388013	0.285	0.516	3.49E-77	F8	Endothelial_cells
NUPR1	7.36E-81	-1.814250128	0.307	0.535	1.88E-76	NUPR1	Endothelial_cells
COL18A1	8.17E-80	1.05134605	0.62	0.29	2.08E-75	COL18A1	Endothelial_cells
APOA21	1.53E-79	0.896144242	0.88	0.656	3.89E-75	APOA2	Endothelial_cells
LGMN	2.82E-79	-1.893092	0.443	0.603	7.18E-75	LGMN	Endothelial_cells
MALAT1	1.32E-77	0.589351995	1	0.999	3.36E-73	MALAT1	Endothelial_cells
AQP1	8.23E-77	0.990236637	0.601	0.272	2.10E-72	AQP1	Endothelial_cells
TAX1BP3	1.20E-75	0.99547065	0.607	0.284	3.06E-71	TAX1BP3	Endothelial_cells
BST2	1.94E-75	-0.794846005	0.813	0.875	4.93E-71	BST2	Endothelial_cells
DDIT41	2.87E-75	1.005344611	0.812	0.554	7.32E-71	DDIT4	Endothelial_cells
MAGED2	6.90E-75	1.057474027	0.57	0.255	1.76E-70	MAGED2	Endothelial_cells
LIMS1	4.75E-73	1.098402461	0.53	0.225	1.21E-68	LIMS1	Endothelial_cells
PTMS	9.34E-72	0.776063476	0.788	0.496	2.38E-67	PTMS	Endothelial_cells
OAZ2	1.23E-70	1.218881069	0.635	0.348	3.14E-66	OAZ2	Endothelial_cells
PRAP1	1.60E-70	1.069987466	0.501	0.204	4.08E-66	PRAP1	Endothelial_cells
EMCN	7.72E-70	0.789861449	0.739	0.441	1.97E-65	EMCN	Endothelial_cells
MGST3	1.07E-68	0.740147062	0.816	0.517	2.74E-64	MGST3	Endothelial_cells
RAMP2	1.86E-68	0.646429942	0.897	0.671	4.74E-64	RAMP2	Endothelial_cells
ACTN4	2.26E-68	0.814138972	0.686	0.367	5.75E-64	ACTN4	Endothelial_cells
YWHAH	1.26E-67	0.849480179	0.766	0.478	3.21E-63	YWHAH	Endothelial_cells
IL6ST	2.02E-67	-1.098443442	0.716	0.766	5.15E-63	IL6ST	Endothelial_cells
TUBA1A	1.52E-66	0.939254237	0.645	0.33	3.86E-62	TUBA1A	Endothelial_cells
YBX1	1.86E-64	0.557889695	0.922	0.783	4.74E-60	YBX1	Endothelial_cells
FDPS	1.28E-63	0.739537995	0.713	0.404	3.25E-59	FDPS	Endothelial_cells
CD36	2.67E-63	-1.208948428	0.524	0.677	6.79E-59	CD36	Endothelial_cells
VTN	3.88E-63	0.868764255	0.591	0.294	9.88E-59	VTN	Endothelial_cells
LRRFIP1	9.49E-63	0.67891891	0.687	0.373	2.42E-58	LRRFIP1	Endothelial_cells
CYB5A	2.05E-61	0.808368327	0.69	0.407	5.22E-57	CYB5A	Endothelial_cells
COMT	3.00E-61	0.931638981	0.574	0.274	7.64E-57	COMT	Endothelial_cells
JUND1	3.31E-61	-0.705000591	0.799	0.824	8.43E-57	JUND	Endothelial_cells
RBP4	8.25E-61	0.857019418	0.662	0.364	2.10E-56	RBP4	Endothelial_cells
RNF7	8.78E-60	0.776421311	0.592	0.289	2.24E-55	RNF7	Endothelial_cells
RSU1	5.34E-59	0.775111116	0.569	0.272	1.36E-54	RSU1	Endothelial_cells
AHNAK	7.44E-59	0.706611143	0.604	0.303	1.90E-54	AHNAK	Endothelial_cells
FCGRT	1.26E-58	-0.779217696	0.827	0.84	3.20E-54	FCGRT	Endothelial_cells
DUSP5	3.36E-57	-1.690169108	0.329	0.5	8.55E-53	DUSP5	Endothelial_cells
LGALS3	4.96E-57	0.792959985	0.508	0.23	1.26E-52	LGALS3	Endothelial_cells
EFNA1	5.13E-57	0.82340323	0.609	0.32	1.31E-52	EFNA1	Endothelial_cells
SWAP70	2.62E-56	0.688904478	0.569	0.274	6.67E-52	SWAP70	Endothelial_cells
STAB1	1.36E-55	-1.902787474	0.393	0.529	3.45E-51	STAB1	Endothelial_cells
DUT	2.05E-55	0.717137822	0.607	0.312	5.23E-51	DUT	Endothelial_cells
PTRF	2.11E-55	0.608875208	0.804	0.545	5.37E-51	PTRF	Endothelial_cells
NAA10	9.90E-55	0.701802517	0.567	0.279	2.52E-50	NAA10	Endothelial_cells
PRCP	2.00E-54	-1.146509666	0.633	0.7	5.09E-50	PRCP	Endothelial_cells
PSMB5	3.42E-54	0.696887536	0.64	0.345	8.71E-50	PSMB5	Endothelial_cells
PSMD4	7.47E-54	0.695266351	0.581	0.286	1.90E-49	PSMD4	Endothelial_cells
CYB5R3	1.23E-53	0.667894159	0.683	0.388	3.14E-49	CYB5R3	Endothelial_cells
YWHAQ	2.41E-53	0.652663556	0.69	0.402	6.15E-49	YWHAQ	Endothelial_cells
SGK1	4.09E-53	-1.365488595	0.561	0.66	1.04E-48	SGK1	Endothelial_cells
NOTCH4	2.84E-52	0.775096624	0.723	0.463	7.24E-48	NOTCH4	Endothelial_cells
C12orf57	4.79E-52	0.668588335	0.701	0.419	1.22E-47	C12orf57	Endothelial_cells
LY96	9.61E-51	-1.546553229	0.417	0.543	2.45E-46	LY96	Endothelial_cells
CYC1	1.60E-50	0.710602024	0.503	0.234	4.07E-46	CYC1	Endothelial_cells
COX5A	3.88E-50	0.629614756	0.652	0.359	9.89E-46	COX5A	Endothelial_cells
SERPINH1	5.73E-50	0.73961355	0.662	0.393	1.46E-45	SERPINH1	Endothelial_cells
ENO1	2.56E-49	0.654085819	0.742	0.464	6.52E-45	ENO1	Endothelial_cells
DOCK9	2.71E-49	0.595462813	0.534	0.253	6.90E-45	DOCK9	Endothelial_cells
MT1X	4.85E-49	-1.788109361	0.512	0.617	1.24E-44	MT1X	Endothelial_cells
NPC2	5.40E-49	-0.75898647	0.799	0.796	1.38E-44	NPC2	Endothelial_cells
CYYR1	8.31E-49	0.628998865	0.593	0.322	2.12E-44	CYYR1	Endothelial_cells
LDHB	1.13E-48	0.656526935	0.702	0.425	2.89E-44	LDHB	Endothelial_cells
MYC	1.32E-48	-1.787919953	0.385	0.52	3.36E-44	MYC	Endothelial_cells
MTDH	2.24E-48	0.597978542	0.676	0.397	5.71E-44	MTDH	Endothelial_cells
WARS	2.52E-48	-1.345451853	0.439	0.56	6.41E-44	WARS	Endothelial_cells
MPC2	9.41E-48	0.676713434	0.506	0.241	2.40E-43	MPC2	Endothelial_cells
CLIC1	1.80E-47	0.502430923	0.88	0.697	4.59E-43	CLIC1	Endothelial_cells
NDUFA12	4.98E-47	0.593588108	0.686	0.401	1.27E-42	NDUFA12	Endothelial_cells
SLC9A3R2	6.90E-47	0.586436705	0.846	0.651	1.76E-42	SLC9A3R2	Endothelial_cells
MRPL41	9.81E-47	0.664158007	0.561	0.282	2.50E-42	MRPL41	Endothelial_cells
TIMP2	2.31E-46	-1.298352973	0.529	0.594	5.89E-42	TIMP2	Endothelial_cells
GABARAP	8.63E-46	-0.878875164	0.537	0.669	2.20E-41	GABARAP	Endothelial_cells
IFNGR1	7.76E-45	0.674389742	0.629	0.365	1.98E-40	IFNGR1	Endothelial_cells
MIR4435-2HG	8.95E-45	0.80933806	0.532	0.284	2.28E-40	MIR4435-2HG	Endothelial_cells
PTTG1IP	1.55E-44	0.584280099	0.611	0.338	3.95E-40	PTTG1IP	Endothelial_cells
GNB2	4.43E-44	0.591906631	0.663	0.394	1.13E-39	GNB2	Endothelial_cells
CLEC3B	6.07E-44	-1.363462697	0.361	0.503	1.55E-39	CLEC3B	Endothelial_cells
TSPO	1.19E-43	0.54372925	0.736	0.455	3.04E-39	TSPO	Endothelial_cells
TBCB	1.22E-43	0.629820241	0.563	0.3	3.10E-39	TBCB	Endothelial_cells
SDF4	1.36E-43	0.586000744	0.572	0.306	3.46E-39	SDF4	Endothelial_cells
ARPC1B	2.95E-43	0.532327597	0.782	0.529	7.51E-39	ARPC1B	Endothelial_cells
ZFP361	3.40E-43	-0.643844485	0.894	0.927	8.65E-39	ZFP36	Endothelial_cells
RANBP1	3.41E-43	0.569874081	0.634	0.35	8.70E-39	RANBP1	Endothelial_cells
CTNNB1	6.65E-43	0.566716896	0.784	0.519	1.69E-38	CTNNB1	Endothelial_cells
BANF1	1.53E-42	0.578768432	0.646	0.374	3.91E-38	BANF1	Endothelial_cells
MYH9	4.48E-42	0.567360702	0.724	0.449	1.14E-37	MYH9	Endothelial_cells
NFIB	5.91E-42	0.554810052	0.738	0.479	1.51E-37	NFIB	Endothelial_cells
STMN1	1.02E-41	0.873638136	0.604	0.35	2.61E-37	STMN1	Endothelial_cells
IFITM1	1.30E-41	-1.236253079	0.601	0.656	3.31E-37	IFITM1	Endothelial_cells
PDLIM1	1.65E-41	-0.863253277	0.665	0.701	4.20E-37	PDLIM1	Endothelial_cells
DBI	1.70E-41	0.558543377	0.751	0.489	4.32E-37	DBI	Endothelial_cells
CCT3	2.08E-41	0.56294973	0.512	0.259	5.30E-37	CCT3	Endothelial_cells
GNAI2	3.54E-41	0.545376471	0.773	0.538	9.01E-37	GNAI2	Endothelial_cells
SNHG7	1.36E-40	0.513265627	0.631	0.359	3.46E-36	SNHG7	Endothelial_cells
ICAM1	2.96E-40	-1.321576881	0.414	0.536	7.54E-36	ICAM1	Endothelial_cells
ITGA5	2.99E-40	0.520506697	0.525	0.268	7.61E-36	ITGA5	Endothelial_cells
MDH2	3.56E-40	0.508772055	0.524	0.269	9.06E-36	MDH2	Endothelial_cells
RCN1	5.61E-40	0.59221748	0.515	0.269	1.43E-35	RCN1	Endothelial_cells
UBE2D3	6.89E-40	-0.705460856	0.788	0.776	1.75E-35	UBE2D3	Endothelial_cells
TCF4	1.01E-39	0.544874092	0.847	0.625	2.58E-35	TCF4	Endothelial_cells
PPP2R1A	1.30E-39	0.570267933	0.517	0.268	3.31E-35	PPP2R1A	Endothelial_cells
HSPG2	1.32E-39	0.625751453	0.87	0.689	3.36E-35	HSPG2	Endothelial_cells
KRT10	3.67E-39	0.5146274	0.65	0.376	9.35E-35	KRT10	Endothelial_cells
DDAH2	6.30E-39	0.554963787	0.524	0.279	1.60E-34	DDAH2	Endothelial_cells
PDK4	1.13E-38	-0.907747692	0.68	0.727	2.88E-34	PDK4	Endothelial_cells
C1orf54	1.24E-38	0.603330355	0.504	0.267	3.16E-34	C1orf54	Endothelial_cells
CD99	2.11E-38	0.537041214	0.849	0.669	5.37E-34	CD99	Endothelial_cells
HIF1A	6.50E-38	-1.386247234	0.46	0.538	1.66E-33	HIF1A	Endothelial_cells
SDPR	8.63E-38	-0.581709255	0.811	0.853	2.20E-33	SDPR	Endothelial_cells
BCAP29	8.74E-38	0.532863549	0.543	0.292	2.23E-33	BCAP29	Endothelial_cells
SARAF	1.73E-37	-0.814733906	0.731	0.714	4.40E-33	SARAF	Endothelial_cells
FILIP1	3.68E-37	0.692243989	0.542	0.311	9.36E-33	FILIP1	Endothelial_cells
LDB2	6.30E-37	-0.841908097	0.693	0.697	1.60E-32	LDB2	Endothelial_cells
TXNIP	7.17E-37	0.567384743	0.804	0.624	1.83E-32	TXNIP	Endothelial_cells
SYNE2	7.53E-37	0.696623029	0.564	0.328	1.92E-32	SYNE2	Endothelial_cells
CCNL1	1.06E-36	-0.777702959	0.688	0.712	2.71E-32	CCNL1	Endothelial_cells
SOD2	8.28E-36	-1.195726799	0.515	0.587	2.11E-31	SOD2	Endothelial_cells
CLTB	1.06E-35	0.532945164	0.5	0.259	2.71E-31	CLTB	Endothelial_cells
STOM	1.36E-35	-0.581291531	0.8	0.804	3.48E-31	STOM	Endothelial_cells
TGM2	1.47E-35	-0.957551285	0.542	0.615	3.74E-31	TGM2	Endothelial_cells
POLR2L	1.83E-35	-0.562769064	0.879	0.879	4.67E-31	POLR2L	Endothelial_cells
A2M	2.23E-35	0.569755412	0.899	0.752	5.67E-31	A2M	Endothelial_cells
MCL1	2.52E-35	-0.622739103	0.785	0.79	6.42E-31	MCL1	Endothelial_cells
GSTO1	2.27E-34	-0.866692497	0.708	0.694	5.78E-30	GSTO1	Endothelial_cells
SLC38A2	1.23E-33	-0.959452697	0.609	0.643	3.14E-29	SLC38A2	Endothelial_cells
APOC1	3.67E-33	0.593354983	0.826	0.642	9.35E-29	APOC1	Endothelial_cells
PEBP1	6.66E-33	0.507801266	0.683	0.44	1.70E-28	PEBP1	Endothelial_cells
ASAH1	1.05E-32	-1.270834242	0.497	0.549	2.67E-28	ASAH1	Endothelial_cells
GPX1	1.11E-32	-0.626754205	0.843	0.847	2.83E-28	GPX1	Endothelial_cells
AMBP	1.66E-32	0.548983458	0.61	0.388	4.23E-28	AMBP	Endothelial_cells
FOSL2	1.66E-31	-1.107924911	0.471	0.544	4.23E-27	FOSL2	Endothelial_cells
HSP90B1	6.32E-31	-0.726473522	0.876	0.841	1.61E-26	HSP90B1	Endothelial_cells
TTR	9.07E-30	0.851624842	0.667	0.497	2.31E-25	TTR	Endothelial_cells
CLDN5	1.25E-28	1.177620068	0.757	0.586	3.18E-24	CLDN5	Endothelial_cells
DLC1	1.66E-28	-1.216091586	0.448	0.514	4.23E-24	DLC1	Endothelial_cells
TMEM123	6.44E-28	-1.083625143	0.526	0.556	1.64E-23	TMEM123	Endothelial_cells
UTRN	7.22E-28	0.507955888	0.561	0.345	1.84E-23	UTRN	Endothelial_cells
GADD45B	1.04E-27	-0.986214435	0.642	0.663	2.66E-23	GADD45B	Endothelial_cells
CCL4	1.56E-27	-0.92016122	0.51	0.582	3.97E-23	CCL4	Endothelial_cells
SERPING1	3.17E-27	-1.003059596	0.45	0.525	8.07E-23	SERPING1	Endothelial_cells
EDNRB	5.45E-27	0.674346442	0.539	0.372	1.39E-22	EDNRB	Endothelial_cells
CXCL2	1.10E-26	-1.409177314	0.412	0.513	2.79E-22	CXCL2	Endothelial_cells
NFKBIA	8.75E-26	-0.558853287	0.858	0.837	2.23E-21	NFKBIA	Endothelial_cells
DAB2	4.32E-25	-1.275978019	0.467	0.508	1.10E-20	DAB2	Endothelial_cells
APOLD1	5.32E-25	-1.231577482	0.661	0.651	1.36E-20	APOLD1	Endothelial_cells
KLF9	1.24E-24	-0.893946522	0.562	0.595	3.15E-20	KLF9	Endothelial_cells
TCEB1	1.73E-24	-0.986478607	0.658	0.625	4.42E-20	TCEB1	Endothelial_cells
IRF1	2.33E-24	-0.988720418	0.527	0.569	5.94E-20	IRF1	Endothelial_cells
C10orf10	5.27E-24	0.62718022	0.505	0.333	1.34E-19	C10orf10	Endothelial_cells
MIDN	1.16E-23	-0.870060683	0.561	0.591	2.97E-19	MIDN	Endothelial_cells
HLA-DRB1	1.17E-23	-0.514496388	0.773	0.794	2.99E-19	HLA-DRB1	Endothelial_cells
CEBPD	5.50E-23	-1.076269217	0.544	0.581	1.40E-18	CEBPD	Endothelial_cells
DDX21	2.00E-22	-1.067201815	0.486	0.518	5.10E-18	DDX21	Endothelial_cells
MT-ND4L	3.63E-22	-0.579544483	0.792	0.761	9.25E-18	MT-ND4L	Endothelial_cells
PTPRB	5.55E-22	-0.763175298	0.631	0.629	1.41E-17	PTPRB	Endothelial_cells
VAMP8	3.91E-21	-0.928715833	0.48	0.521	9.96E-17	VAMP8	Endothelial_cells
KLF4	1.25E-19	-0.647219	0.687	0.717	3.19E-15	KLF4	Endothelial_cells
PPP1R14A	4.16E-19	0.512841865	0.505	0.343	1.06E-14	PPP1R14A	Endothelial_cells
AP2S1	4.18E-19	-0.57719895	0.796	0.748	1.07E-14	AP2S1	Endothelial_cells
UPP1	1.33E-18	-0.99122438	0.523	0.539	3.40E-14	UPP1	Endothelial_cells
F2R	6.32E-18	-0.911514858	0.528	0.534	1.61E-13	F2R	Endothelial_cells
CYBA	1.02E-17	-0.560481329	0.816	0.73	2.60E-13	CYBA	Endothelial_cells
CXCR41	3.41E-17	-0.770030333	0.539	0.582	8.70E-13	CXCR4	Endothelial_cells
SERTAD1	3.25E-16	-0.870598454	0.54	0.544	8.28E-12	SERTAD1	Endothelial_cells
ADM	1.76E-15	-0.92793009	0.503	0.559	4.49E-11	ADM	Endothelial_cells
WBP5	1.86E-15	-0.632014625	0.725	0.665	4.73E-11	WBP5	Endothelial_cells
RAP1B	3.98E-15	-0.733309769	0.605	0.587	1.01E-10	RAP1B	Endothelial_cells
FXYD6	1.35E-14	-0.764279111	0.453	0.503	3.44E-10	FXYD6	Endothelial_cells
CREM1	2.12E-14	-0.878448615	0.513	0.527	5.41E-10	CREM	Endothelial_cells
WSB1	2.45E-14	-0.607025026	0.718	0.665	6.25E-10	WSB1	Endothelial_cells
GLUL	2.08E-13	-0.685416059	0.578	0.568	5.29E-09	GLUL	Endothelial_cells
HES1	3.00E-13	-0.763238716	0.838	0.814	7.65E-09	HES1	Endothelial_cells
ARL6IP1	1.20E-12	-0.535210571	0.7	0.658	3.07E-08	ARL6IP1	Endothelial_cells
ISG15	1.78E-12	-0.689143924	0.616	0.601	4.54E-08	ISG15	Endothelial_cells
COTL1	3.43E-12	-0.759143415	0.516	0.527	8.74E-08	COTL1	Endothelial_cells
PRKAR1A	4.44E-12	-0.687946778	0.631	0.585	1.13E-07	PRKAR1A	Endothelial_cells
CLEC2B	7.83E-12	-0.65834955	0.669	0.617	2.00E-07	CLEC2B	Endothelial_cells
HSPA5	7.82E-11	-0.510731454	0.733	0.68	1.99E-06	HSPA5	Endothelial_cells
FAM167B	1.69E-10	-0.9801423	0.519	0.511	4.31E-06	FAM167B	Endothelial_cells
S100A13	4.96E-10	-0.56792044	0.693	0.638	1.26E-05	S100A13	Endothelial_cells
BHLHE40	6.55E-09	-0.641650504	0.511	0.514	0.000166851	BHLHE40	Endothelial_cells
ATF3	1.48E-08	-0.671493652	0.504	0.518	0.000377639	ATF3	Endothelial_cells
ZFAND5	3.06E-08	-0.623854199	0.672	0.624	0.000780689	ZFAND5	Endothelial_cells
CLK1	8.76E-08	-0.578531632	0.646	0.589	0.002232275	CLK1	Endothelial_cells
DNAJB1	2.62E-07	-0.506043962	0.867	0.818	0.006669782	DNAJB1	Endothelial_cells
CTSB	3.28E-07	-0.598787102	0.684	0.604	0.008352829	CTSB	Endothelial_cells
ETS2	3.72E-07	-0.718175159	0.563	0.517	0.009471021	ETS2	Endothelial_cells
LY6E	6.16E-07	-0.532193657	0.612	0.568	0.015694949	LY6E	Endothelial_cells
TRA2B	1.13E-06	-0.514633132	0.72	0.651	0.028785282	TRA2B	Endothelial_cells
CYCS1	1.32E-06	-0.507301229	0.644	0.587	0.033691236	CYCS	Endothelial_cells
MT1M	1.50E-94	-3.275486964	0.304	0.746	3.82E-90	MT1M	Fibroblast_Mesenchymal_cells
FN11	9.76E-89	2.704555805	0.846	0.265	2.49E-84	FN1	Fibroblast_Mesenchymal_cells
MT2A2	4.45E-84	-1.875208271	0.957	0.989	1.13E-79	MT2A	Fibroblast_Mesenchymal_cells
MT1A	2.14E-76	-4.310323403	0.195	0.572	5.46E-72	MT1A	Fibroblast_Mesenchymal_cells
THY1	1.46E-74	3.023093099	0.711	0.182	3.71E-70	THY1	Fibroblast_Mesenchymal_cells
COL4A21	7.60E-73	1.990573612	0.826	0.354	1.94E-68	COL4A2	Fibroblast_Mesenchymal_cells
COL4A11	1.91E-70	2.270070445	0.795	0.315	4.86E-66	COL4A1	Fibroblast_Mesenchymal_cells
MT1E	2.39E-65	-2.200359519	0.586	0.834	6.08E-61	MT1E	Fibroblast_Mesenchymal_cells
GPX3	2.49E-64	-1.524035051	0.642	0.914	6.34E-60	GPX3	Fibroblast_Mesenchymal_cells
PDK41	2.93E-63	-2.270929969	0.415	0.762	7.45E-59	PDK4	Fibroblast_Mesenchymal_cells
SPARC1	1.03E-60	1.303710301	0.97	0.801	2.63E-56	SPARC	Fibroblast_Mesenchymal_cells
COL1A2	1.71E-57	1.84844487	0.872	0.459	4.36E-53	COL1A2	Fibroblast_Mesenchymal_cells
APOA22	4.01E-57	1.40235502	0.86	0.431	1.02E-52	APOA2	Fibroblast_Mesenchymal_cells
TMSB10	9.03E-57	1.110394089	0.987	0.948	2.30E-52	TMSB10	Fibroblast_Mesenchymal_cells
SDC2	7.77E-56	2.13657198	0.683	0.207	1.98E-51	SDC2	Fibroblast_Mesenchymal_cells
AC090498.12	2.45E-55	-1.528929035	0.728	0.856	6.24E-51	AC090498.1	Fibroblast_Mesenchymal_cells
ZFP362	2.56E-53	-1.487242171	0.766	0.92	6.51E-49	ZFP36	Fibroblast_Mesenchymal_cells
RPL172	7.02E-53	-1.226494375	0.827	0.923	1.79E-48	RPL17	Fibroblast_Mesenchymal_cells
SERPINH11	1.97E-48	1.970700733	0.712	0.301	5.03E-44	SERPINH1	Fibroblast_Mesenchymal_cells
GADD45B1	1.87E-47	-1.631491762	0.731	0.87	4.76E-43	GADD45B	Fibroblast_Mesenchymal_cells
RPS22	3.01E-47	0.938471636	0.941	0.79	7.68E-43	RPS2	Fibroblast_Mesenchymal_cells
TPM4	8.49E-47	1.188304656	0.865	0.536	2.16E-42	TPM4	Fibroblast_Mesenchymal_cells
LGALS11	9.29E-44	0.893579639	0.987	0.956	2.37E-39	LGALS1	Fibroblast_Mesenchymal_cells
MT1X1	2.96E-42	-2.291121996	0.628	0.771	7.54E-38	MT1X	Fibroblast_Mesenchymal_cells
UACA1	6.64E-42	1.880972896	0.633	0.204	1.69E-37	UACA	Fibroblast_Mesenchymal_cells
COL18A11	7.25E-41	1.50159591	0.791	0.436	1.85E-36	COL18A1	Fibroblast_Mesenchymal_cells
COL1A1	1.96E-40	1.882640191	0.732	0.359	4.99E-36	COL1A1	Fibroblast_Mesenchymal_cells
SERPINA1	5.55E-40	1.218600736	0.789	0.387	1.41E-35	SERPINA1	Fibroblast_Mesenchymal_cells
CCDC102B	1.15E-39	2.072860238	0.56	0.163	2.92E-35	CCDC102B	Fibroblast_Mesenchymal_cells
FABP51	2.68E-38	1.785052598	0.649	0.257	6.84E-34	FABP5	Fibroblast_Mesenchymal_cells
APOE1	3.05E-38	1.205527423	0.832	0.519	7.76E-34	APOE	Fibroblast_Mesenchymal_cells
NDUFA4L2	6.02E-38	1.269820223	0.833	0.528	1.53E-33	NDUFA4L2	Fibroblast_Mesenchymal_cells
NDUFA4	1.38E-37	-0.889664842	0.797	0.909	3.51E-33	NDUFA4	Fibroblast_Mesenchymal_cells
LINC00152	3.99E-37	1.211073266	0.683	0.282	1.02E-32	LINC00152	Fibroblast_Mesenchymal_cells
AP2S11	2.75E-35	1.255591039	0.703	0.343	7.01E-31	AP2S1	Fibroblast_Mesenchymal_cells
GAPDH1	3.17E-35	0.743782923	0.98	0.912	8.07E-31	GAPDH	Fibroblast_Mesenchymal_cells
MIR4435-2HG1	1.70E-34	1.460975417	0.621	0.238	4.32E-30	MIR4435-2HG	Fibroblast_Mesenchymal_cells
COL6A3	1.89E-34	1.795497187	0.607	0.254	4.81E-30	COL6A3	Fibroblast_Mesenchymal_cells
COL3A1	6.52E-34	1.164204661	0.801	0.423	1.66E-29	COL3A1	Fibroblast_Mesenchymal_cells
RPL13	1.21E-33	0.61670786	0.975	0.914	3.07E-29	RPL13	Fibroblast_Mesenchymal_cells
VIM2	2.27E-33	0.71265356	0.972	0.895	5.77E-29	VIM	Fibroblast_Mesenchymal_cells
PFN1	6.42E-33	0.86031706	0.901	0.66	1.63E-28	PFN1	Fibroblast_Mesenchymal_cells
S100A11	7.98E-33	0.914321876	0.924	0.724	2.03E-28	S100A11	Fibroblast_Mesenchymal_cells
11-Sep	1.25E-32	1.320966357	0.645	0.273	3.18E-28	11-Sep	Fibroblast_Mesenchymal_cells
COL5A2	2.91E-31	1.834667647	0.513	0.163	7.42E-27	COL5A2	Fibroblast_Mesenchymal_cells
CIRBP	4.46E-31	-0.828160266	0.856	0.87	1.14E-26	CIRBP	Fibroblast_Mesenchymal_cells
FKBP1A1	5.46E-30	0.813330642	0.79	0.448	1.39E-25	FKBP1A	Fibroblast_Mesenchymal_cells
PPIB	2.78E-29	0.849053331	0.874	0.58	7.08E-25	PPIB	Fibroblast_Mesenchymal_cells
PRSS23	3.19E-29	1.349755712	0.575	0.215	8.12E-25	PRSS23	Fibroblast_Mesenchymal_cells
RANBP11	7.30E-29	1.165584885	0.629	0.29	1.86E-24	RANBP1	Fibroblast_Mesenchymal_cells
SOX4	4.22E-28	1.407301767	0.539	0.188	1.08E-23	SOX4	Fibroblast_Mesenchymal_cells
CPE	1.71E-27	1.382961773	0.661	0.337	4.37E-23	CPE	Fibroblast_Mesenchymal_cells
HIGD1B	2.86E-27	1.243052268	0.527	0.191	7.30E-23	HIGD1B	Fibroblast_Mesenchymal_cells
HMGN1	9.92E-27	1.206360077	0.601	0.271	2.53E-22	HMGN1	Fibroblast_Mesenchymal_cells
ADIRF	1.24E-26	-1.391871966	0.567	0.754	3.15E-22	ADIRF	Fibroblast_Mesenchymal_cells
LHFP	1.32E-26	0.88917315	0.813	0.528	3.35E-22	LHFP	Fibroblast_Mesenchymal_cells
ENO11	1.36E-26	1.238517784	0.726	0.428	3.46E-22	ENO1	Fibroblast_Mesenchymal_cells
ANXA21	1.40E-26	1.027433298	0.807	0.53	3.56E-22	ANXA2	Fibroblast_Mesenchymal_cells
SERF2	2.03E-26	0.534625991	0.991	0.945	5.18E-22	SERF2	Fibroblast_Mesenchymal_cells
PTMS1	4.29E-26	0.903435967	0.792	0.503	1.09E-21	PTMS	Fibroblast_Mesenchymal_cells
P4HB	7.60E-26	0.986224605	0.705	0.39	1.94E-21	P4HB	Fibroblast_Mesenchymal_cells
CD74	3.06E-25	-1.448554771	0.694	0.776	7.81E-21	CD74	Fibroblast_Mesenchymal_cells
NR2F2	3.11E-25	1.336609386	0.634	0.307	7.93E-21	NR2F2	Fibroblast_Mesenchymal_cells
VTN1	3.34E-25	1.188773294	0.52	0.185	8.52E-21	VTN	Fibroblast_Mesenchymal_cells
ARPC5	4.27E-25	0.916969571	0.779	0.483	1.09E-20	ARPC5	Fibroblast_Mesenchymal_cells
CRIP1	6.06E-25	-1.819977116	0.58	0.688	1.54E-20	CRIP1	Fibroblast_Mesenchymal_cells
HSPB1	1.04E-24	0.731545025	0.945	0.776	2.65E-20	HSPB1	Fibroblast_Mesenchymal_cells
MT-ND2	1.35E-24	-0.522752083	0.99	0.997	3.44E-20	MT-ND2	Fibroblast_Mesenchymal_cells
CALU	1.35E-24	1.088498769	0.646	0.326	3.44E-20	CALU	Fibroblast_Mesenchymal_cells
NBEAL12	2.07E-24	-1.011135512	0.719	0.779	5.27E-20	NBEAL1	Fibroblast_Mesenchymal_cells
COL6A2	2.57E-24	0.71263093	0.843	0.539	6.53E-20	COL6A2	Fibroblast_Mesenchymal_cells
YBX11	2.63E-23	0.613061853	0.889	0.677	6.69E-19	YBX1	Fibroblast_Mesenchymal_cells
HSPH1	2.90E-23	1.49397714	0.557	0.246	7.40E-19	HSPH1	Fibroblast_Mesenchymal_cells
KRT101	4.39E-23	0.861916115	0.63	0.29	1.12E-18	KRT10	Fibroblast_Mesenchymal_cells
CDKN1A1	6.37E-23	-1.668166491	0.603	0.696	1.62E-18	CDKN1A	Fibroblast_Mesenchymal_cells
ADAMTS1	9.41E-23	-1.177888253	0.486	0.671	2.40E-18	ADAMTS1	Fibroblast_Mesenchymal_cells
TIMP11	9.82E-23	1.269044919	0.965	0.818	2.50E-18	TIMP1	Fibroblast_Mesenchymal_cells
TPI1	1.32E-22	0.796490339	0.887	0.699	3.37E-18	TPI1	Fibroblast_Mesenchymal_cells
PRELID1	1.55E-22	1.155180479	0.544	0.24	3.96E-18	PRELID1	Fibroblast_Mesenchymal_cells
MYL91	1.85E-22	-1.066863571	0.91	0.95	4.70E-18	MYL9	Fibroblast_Mesenchymal_cells
CRISPLD2	2.00E-22	-1.602490931	0.508	0.652	5.10E-18	CRISPLD2	Fibroblast_Mesenchymal_cells
TUBA1A1	4.22E-22	0.943270301	0.783	0.503	1.08E-17	TUBA1A	Fibroblast_Mesenchymal_cells
APOC11	5.89E-22	1.093752995	0.749	0.459	1.50E-17	APOC1	Fibroblast_Mesenchymal_cells
FXYD1	6.95E-22	-1.425188351	0.416	0.572	1.77E-17	FXYD1	Fibroblast_Mesenchymal_cells
MGP	7.52E-22	0.913984237	0.834	0.613	1.92E-17	MGP	Fibroblast_Mesenchymal_cells
TUBB	9.31E-22	0.949423331	0.777	0.511	2.37E-17	TUBB	Fibroblast_Mesenchymal_cells
KDELR2	1.37E-21	0.971166315	0.655	0.34	3.49E-17	KDELR2	Fibroblast_Mesenchymal_cells
CCL41	1.47E-21	-1.308681153	0.367	0.544	3.75E-17	CCL4	Fibroblast_Mesenchymal_cells
CLIC11	5.46E-21	0.653913473	0.87	0.677	1.39E-16	CLIC1	Fibroblast_Mesenchymal_cells
NOP10	6.21E-21	0.77961829	0.691	0.376	1.58E-16	NOP10	Fibroblast_Mesenchymal_cells
HSPA1A	8.83E-21	0.803116054	0.872	0.638	2.25E-16	HSPA1A	Fibroblast_Mesenchymal_cells
GUCY1A3	9.71E-21	1.009015837	0.546	0.24	2.47E-16	GUCY1A3	Fibroblast_Mesenchymal_cells
PPIC1	1.12E-20	1.107569155	0.556	0.265	2.86E-16	PPIC	Fibroblast_Mesenchymal_cells
ZBTB16	1.39E-20	-1.279061515	0.389	0.569	3.55E-16	ZBTB16	Fibroblast_Mesenchymal_cells
CHCHD10	1.70E-20	0.710585766	0.629	0.326	4.34E-16	CHCHD10	Fibroblast_Mesenchymal_cells
CALM1	1.72E-20	0.608863744	0.897	0.657	4.38E-16	CALM1	Fibroblast_Mesenchymal_cells
CD59	2.52E-20	0.68022931	0.893	0.682	6.42E-16	CD59	Fibroblast_Mesenchymal_cells
PPP1CB	4.57E-20	-1.077045841	0.685	0.74	1.16E-15	PPP1CB	Fibroblast_Mesenchymal_cells
MYH11	7.61E-20	-1.654676053	0.322	0.503	1.94E-15	MYH11	Fibroblast_Mesenchymal_cells
ITGA1	8.99E-20	0.971933985	0.637	0.34	2.29E-15	ITGA1	Fibroblast_Mesenchymal_cells
CACYBP	9.31E-20	1.255290631	0.504	0.232	2.37E-15	CACYBP	Fibroblast_Mesenchymal_cells
PKM1	1.25E-19	0.859902065	0.723	0.434	3.18E-15	PKM	Fibroblast_Mesenchymal_cells
SH3GLB1	1.97E-19	0.897068205	0.522	0.224	5.01E-15	SH3GLB1	Fibroblast_Mesenchymal_cells
AMBP1	3.36E-19	1.073559405	0.508	0.227	8.56E-15	AMBP	Fibroblast_Mesenchymal_cells
CXCR42	3.49E-19	-1.747113802	0.356	0.519	8.88E-15	CXCR4	Fibroblast_Mesenchymal_cells
MYL12A	4.91E-19	0.554998184	0.937	0.754	1.25E-14	MYL12A	Fibroblast_Mesenchymal_cells
RSU11	2.55E-18	0.650740418	0.597	0.279	6.51E-14	RSU1	Fibroblast_Mesenchymal_cells
HSP90AA11	2.70E-18	0.689310555	0.976	0.901	6.87E-14	HSP90AA1	Fibroblast_Mesenchymal_cells
MZT2B	3.26E-18	0.730266225	0.627	0.331	8.30E-14	MZT2B	Fibroblast_Mesenchymal_cells
VKORC1	3.42E-18	0.842517073	0.626	0.331	8.72E-14	VKORC1	Fibroblast_Mesenchymal_cells
HSPA1B	5.80E-18	1.15194865	0.739	0.522	1.48E-13	HSPA1B	Fibroblast_Mesenchymal_cells
RAC1	6.48E-18	0.564447298	0.849	0.635	1.65E-13	RAC1	Fibroblast_Mesenchymal_cells
TAGLN2	6.88E-18	0.626862419	0.833	0.583	1.75E-13	TAGLN2	Fibroblast_Mesenchymal_cells
C1QTNF1	6.95E-18	-1.323267765	0.345	0.514	1.77E-13	C1QTNF1	Fibroblast_Mesenchymal_cells
MTDH1	1.11E-17	0.713216498	0.614	0.301	2.83E-13	MTDH	Fibroblast_Mesenchymal_cells
MYDGF	1.12E-17	0.872734352	0.541	0.26	2.86E-13	MYDGF	Fibroblast_Mesenchymal_cells
NOTCH3	1.20E-17	0.73685517	0.7	0.39	3.05E-13	NOTCH3	Fibroblast_Mesenchymal_cells
SEC61G	1.32E-17	0.667735504	0.86	0.638	3.36E-13	SEC61G	Fibroblast_Mesenchymal_cells
ATOX1	1.61E-17	0.534444076	0.704	0.403	4.11E-13	ATOX1	Fibroblast_Mesenchymal_cells
CBX3	3.22E-17	0.689379355	0.557	0.26	8.21E-13	CBX3	Fibroblast_Mesenchymal_cells
TMEM165	5.35E-17	0.613375965	0.612	0.312	1.36E-12	TMEM165	Fibroblast_Mesenchymal_cells
CNN3	5.38E-17	0.603832913	0.855	0.613	1.37E-12	CNN3	Fibroblast_Mesenchymal_cells
FSTL1	9.01E-17	0.860055076	0.588	0.312	2.29E-12	FSTL1	Fibroblast_Mesenchymal_cells
COX5A1	9.06E-17	0.748178003	0.538	0.262	2.31E-12	COX5A	Fibroblast_Mesenchymal_cells
CREM2	1.00E-16	-1.92237601	0.407	0.522	2.56E-12	CREM	Fibroblast_Mesenchymal_cells
EHD2	1.16E-16	0.719341152	0.573	0.287	2.94E-12	EHD2	Fibroblast_Mesenchymal_cells
RAB131	1.25E-16	0.750649472	0.608	0.312	3.17E-12	RAB13	Fibroblast_Mesenchymal_cells
C9orf16	2.10E-16	0.706783646	0.605	0.307	5.36E-12	C9orf16	Fibroblast_Mesenchymal_cells
UBE2D2	3.15E-16	0.687317854	0.561	0.285	8.03E-12	UBE2D2	Fibroblast_Mesenchymal_cells
RAB2A	4.21E-16	0.586323826	0.689	0.395	1.07E-11	RAB2A	Fibroblast_Mesenchymal_cells
ATP5J2	4.36E-16	0.618211675	0.77	0.5	1.11E-11	ATP5J2	Fibroblast_Mesenchymal_cells
ID2	4.48E-16	-1.242074406	0.414	0.547	1.14E-11	ID2	Fibroblast_Mesenchymal_cells
NR4A1	6.85E-16	-1.02881946	0.587	0.677	1.75E-11	NR4A1	Fibroblast_Mesenchymal_cells
RGS5	6.97E-16	0.674536131	0.79	0.63	1.78E-11	RGS5	Fibroblast_Mesenchymal_cells
PRDX4	9.04E-16	0.859368487	0.528	0.26	2.30E-11	PRDX4	Fibroblast_Mesenchymal_cells
MYC1	9.70E-16	-1.68774276	0.434	0.555	2.47E-11	MYC	Fibroblast_Mesenchymal_cells
SSR3	9.73E-16	0.747640599	0.6	0.331	2.48E-11	SSR3	Fibroblast_Mesenchymal_cells
MEF2C	1.17E-15	0.798199262	0.683	0.434	2.98E-11	MEF2C	Fibroblast_Mesenchymal_cells
SEC61B	1.43E-15	0.538479126	0.798	0.528	3.64E-11	SEC61B	Fibroblast_Mesenchymal_cells
ATP5D	1.88E-15	0.537458021	0.723	0.434	4.78E-11	ATP5D	Fibroblast_Mesenchymal_cells
TAGLN	1.98E-15	-0.743944902	0.844	0.92	5.05E-11	TAGLN	Fibroblast_Mesenchymal_cells
ANXA5	2.81E-15	0.554770129	0.852	0.616	7.15E-11	ANXA5	Fibroblast_Mesenchymal_cells
CAP1	2.83E-15	0.605837403	0.734	0.459	7.21E-11	CAP1	Fibroblast_Mesenchymal_cells
PMP22	3.44E-15	0.684714122	0.551	0.285	8.77E-11	PMP22	Fibroblast_Mesenchymal_cells
GADD45GIP1	3.69E-15	0.641770441	0.604	0.334	9.41E-11	GADD45GIP1	Fibroblast_Mesenchymal_cells
PSME2	5.16E-15	0.74691643	0.599	0.331	1.31E-10	PSME2	Fibroblast_Mesenchymal_cells
IFI27L2	5.95E-15	0.710118642	0.54	0.276	1.51E-10	IFI27L2	Fibroblast_Mesenchymal_cells
SH3BGRL3	7.12E-15	0.82000512	0.766	0.558	1.81E-10	SH3BGRL3	Fibroblast_Mesenchymal_cells
MIF	7.27E-15	0.807001169	0.821	0.58	1.85E-10	MIF	Fibroblast_Mesenchymal_cells
NDUFB3	7.88E-15	0.598484069	0.556	0.29	2.01E-10	NDUFB3	Fibroblast_Mesenchymal_cells
GUCY1B3	1.07E-14	0.681661611	0.522	0.265	2.74E-10	GUCY1B3	Fibroblast_Mesenchymal_cells
TAX1BP31	1.27E-14	0.676733382	0.545	0.279	3.24E-10	TAX1BP3	Fibroblast_Mesenchymal_cells
TCF41	2.08E-14	0.650019051	0.596	0.326	5.31E-10	TCF4	Fibroblast_Mesenchymal_cells
IFI27	2.54E-14	0.912895773	0.583	0.34	6.47E-10	IFI27	Fibroblast_Mesenchymal_cells
SERP1	2.66E-14	0.641472037	0.63	0.362	6.77E-10	SERP1	Fibroblast_Mesenchymal_cells
SNX31	3.50E-14	0.544158086	0.767	0.511	8.92E-10	SNX3	Fibroblast_Mesenchymal_cells
ZNF706	4.69E-14	0.691438372	0.556	0.296	1.19E-09	ZNF706	Fibroblast_Mesenchymal_cells
MAP1B	5.34E-14	0.559291493	0.805	0.575	1.36E-09	MAP1B	Fibroblast_Mesenchymal_cells
PPA1	5.93E-14	0.542009842	0.567	0.296	1.51E-09	PPA1	Fibroblast_Mesenchymal_cells
LSM7	6.69E-14	0.703265927	0.577	0.326	1.71E-09	LSM7	Fibroblast_Mesenchymal_cells
PRDX5	6.96E-14	0.594407119	0.758	0.506	1.77E-09	PRDX5	Fibroblast_Mesenchymal_cells
LITAF2	8.23E-14	-1.168267284	0.522	0.597	2.10E-09	LITAF	Fibroblast_Mesenchymal_cells
MARCKSL1	9.13E-14	0.701631699	0.54	0.287	2.33E-09	MARCKSL1	Fibroblast_Mesenchymal_cells
ATP6V0B	9.93E-14	0.663854453	0.589	0.34	2.53E-09	ATP6V0B	Fibroblast_Mesenchymal_cells
MRPL411	1.04E-13	0.663317182	0.501	0.251	2.65E-09	MRPL41	Fibroblast_Mesenchymal_cells
MT-ND4L1	1.21E-13	-0.720205552	0.73	0.782	3.08E-09	MT-ND4L	Fibroblast_Mesenchymal_cells
TPPP3	1.32E-13	0.758920417	0.592	0.351	3.37E-09	TPPP3	Fibroblast_Mesenchymal_cells
TBCB1	1.39E-13	0.653652758	0.544	0.285	3.53E-09	TBCB	Fibroblast_Mesenchymal_cells
FTH1	1.56E-13	0.522944687	0.963	0.878	3.98E-09	FTH1	Fibroblast_Mesenchymal_cells
CSTB	1.73E-13	0.829222277	0.693	0.431	4.42E-09	CSTB	Fibroblast_Mesenchymal_cells
HSPA51	1.85E-13	0.978693154	0.787	0.564	4.71E-09	HSPA5	Fibroblast_Mesenchymal_cells
PCOLCE	2.16E-13	0.760057752	0.565	0.315	5.50E-09	PCOLCE	Fibroblast_Mesenchymal_cells
PDLIM2	2.63E-13	0.702693062	0.519	0.276	6.69E-09	PDLIM2	Fibroblast_Mesenchymal_cells
APRT	2.78E-13	0.682807107	0.624	0.378	7.09E-09	APRT	Fibroblast_Mesenchymal_cells
CTSC	2.95E-13	0.850846835	0.529	0.285	7.52E-09	CTSC	Fibroblast_Mesenchymal_cells
OSTC	3.80E-13	0.645007271	0.7	0.445	9.67E-09	OSTC	Fibroblast_Mesenchymal_cells
MDH1	5.21E-13	0.590459152	0.553	0.296	1.33E-08	MDH1	Fibroblast_Mesenchymal_cells
HSP90AB1	6.80E-13	0.505173401	0.957	0.823	1.73E-08	HSP90AB1	Fibroblast_Mesenchymal_cells
RPN2	7.02E-13	0.526597235	0.546	0.293	1.79E-08	RPN2	Fibroblast_Mesenchymal_cells
SRSF9	7.21E-13	0.520408642	0.544	0.285	1.84E-08	SRSF9	Fibroblast_Mesenchymal_cells
PSMB51	7.90E-13	0.541412767	0.628	0.359	2.01E-08	PSMB5	Fibroblast_Mesenchymal_cells
ZNHIT1	8.40E-13	0.508065804	0.664	0.387	2.14E-08	ZNHIT1	Fibroblast_Mesenchymal_cells
YWHAB	9.30E-13	0.551005161	0.742	0.483	2.37E-08	YWHAB	Fibroblast_Mesenchymal_cells
EIF6	1.01E-12	0.512847154	0.545	0.29	2.56E-08	EIF6	Fibroblast_Mesenchymal_cells
ACTR3	1.04E-12	0.513484394	0.613	0.359	2.65E-08	ACTR3	Fibroblast_Mesenchymal_cells
COL6A1	1.14E-12	0.598411545	0.752	0.492	2.90E-08	COL6A1	Fibroblast_Mesenchymal_cells
RRBP1	1.39E-12	0.566671729	0.505	0.254	3.54E-08	RRBP1	Fibroblast_Mesenchymal_cells
TIMM8B	1.49E-12	0.684464438	0.531	0.287	3.79E-08	TIMM8B	Fibroblast_Mesenchymal_cells
PSMD8	1.64E-12	0.584026366	0.649	0.398	4.18E-08	PSMD8	Fibroblast_Mesenchymal_cells
UFC1	2.50E-12	0.557338462	0.546	0.293	6.36E-08	UFC1	Fibroblast_Mesenchymal_cells
ARPC1B1	2.88E-12	0.613082346	0.624	0.37	7.33E-08	ARPC1B	Fibroblast_Mesenchymal_cells
KHDRBS1	2.89E-12	0.563976828	0.51	0.265	7.35E-08	KHDRBS1	Fibroblast_Mesenchymal_cells
PYURF	3.42E-12	0.531230318	0.526	0.282	8.72E-08	PYURF	Fibroblast_Mesenchymal_cells
PGK1	3.64E-12	0.759384076	0.644	0.425	9.27E-08	PGK1	Fibroblast_Mesenchymal_cells
BAX	4.13E-12	0.613111949	0.558	0.307	1.05E-07	BAX	Fibroblast_Mesenchymal_cells
KIF5B	6.30E-12	0.554284918	0.558	0.315	1.61E-07	KIF5B	Fibroblast_Mesenchymal_cells
ALDOA	7.06E-12	0.516738533	0.909	0.779	1.80E-07	ALDOA	Fibroblast_Mesenchymal_cells
UBXN4	7.87E-12	0.535904234	0.565	0.318	2.00E-07	UBXN4	Fibroblast_Mesenchymal_cells
GABARAP1	9.25E-12	-0.918060334	0.547	0.635	2.36E-07	GABARAP	Fibroblast_Mesenchymal_cells
SCAND1	1.01E-11	0.583523354	0.542	0.301	2.56E-07	SCAND1	Fibroblast_Mesenchymal_cells
MAGED21	1.01E-11	0.623996145	0.665	0.425	2.57E-07	MAGED2	Fibroblast_Mesenchymal_cells
FTL1	1.12E-11	0.628641813	0.998	1	2.85E-07	FTL	Fibroblast_Mesenchymal_cells
MARCKS	1.18E-11	0.522533113	0.538	0.287	3.00E-07	MARCKS	Fibroblast_Mesenchymal_cells
PSMB7	1.55E-11	0.52432074	0.583	0.331	3.94E-07	PSMB7	Fibroblast_Mesenchymal_cells
S100A10	1.56E-11	0.977517291	0.542	0.326	3.98E-07	S100A10	Fibroblast_Mesenchymal_cells
GDI2	1.75E-11	0.509862975	0.618	0.362	4.45E-07	GDI2	Fibroblast_Mesenchymal_cells
SNRPD1	1.98E-11	0.502087271	0.536	0.293	5.04E-07	SNRPD1	Fibroblast_Mesenchymal_cells
ARHGDIB	2.41E-11	0.702919029	0.732	0.558	6.14E-07	ARHGDIB	Fibroblast_Mesenchymal_cells
GPX11	3.21E-11	0.502362197	0.742	0.533	8.18E-07	GPX1	Fibroblast_Mesenchymal_cells
CYC11	3.25E-11	0.637465456	0.511	0.293	8.27E-07	CYC1	Fibroblast_Mesenchymal_cells
BTG2	3.43E-11	-1.002532585	0.572	0.635	8.74E-07	BTG2	Fibroblast_Mesenchymal_cells
RBMS1	4.25E-11	0.583649686	0.512	0.282	1.08E-06	RBMS1	Fibroblast_Mesenchymal_cells
PRKCDBP1	5.45E-11	0.624124474	0.631	0.401	1.39E-06	PRKCDBP	Fibroblast_Mesenchymal_cells
LDHB1	5.77E-11	0.519645954	0.801	0.566	1.47E-06	LDHB	Fibroblast_Mesenchymal_cells
SPTBN1	6.43E-11	0.557800205	0.508	0.273	1.64E-06	SPTBN1	Fibroblast_Mesenchymal_cells
DSTN	6.67E-11	-0.707940957	0.936	0.928	1.70E-06	DSTN	Fibroblast_Mesenchymal_cells
RHOB	7.44E-11	-0.880497605	0.739	0.735	1.90E-06	RHOB	Fibroblast_Mesenchymal_cells
PLIN2	7.55E-11	1.042035839	0.552	0.348	1.92E-06	PLIN2	Fibroblast_Mesenchymal_cells
HLA-E	1.62E-10	-0.702966738	0.765	0.76	4.12E-06	HLA-E	Fibroblast_Mesenchymal_cells
FOXP1	2.99E-10	0.595773839	0.522	0.304	7.61E-06	FOXP1	Fibroblast_Mesenchymal_cells
SNRPD3	3.99E-10	0.515220028	0.521	0.296	1.02E-05	SNRPD3	Fibroblast_Mesenchymal_cells
CEBPD1	4.39E-10	-1.047032742	0.65	0.652	1.12E-05	CEBPD	Fibroblast_Mesenchymal_cells
CTSB1	5.85E-10	0.892706398	0.599	0.392	1.49E-05	CTSB	Fibroblast_Mesenchymal_cells
HSPD1	6.01E-10	0.542367008	0.717	0.506	1.53E-05	HSPD1	Fibroblast_Mesenchymal_cells
TUBA1B	6.22E-10	0.585531946	0.842	0.663	1.59E-05	TUBA1B	Fibroblast_Mesenchymal_cells
ASPN	6.92E-10	0.723766409	0.564	0.354	1.76E-05	ASPN	Fibroblast_Mesenchymal_cells
ISG151	8.63E-10	0.559839231	0.589	0.381	2.20E-05	ISG15	Fibroblast_Mesenchymal_cells
ZFAND51	1.43E-09	-0.99965087	0.618	0.635	3.65E-05	ZFAND5	Fibroblast_Mesenchymal_cells
ARID5B	1.78E-09	-0.969542798	0.642	0.655	4.52E-05	ARID5B	Fibroblast_Mesenchymal_cells
COLEC11	2.09E-09	-1.760088283	0.585	0.572	5.33E-05	COLEC11	Fibroblast_Mesenchymal_cells
HLA-DPB1	2.18E-09	-1.188244647	0.461	0.503	5.55E-05	HLA-DPB1	Fibroblast_Mesenchymal_cells
BGN	4.34E-09	-0.55552199	0.923	0.903	0.000110585	BGN	Fibroblast_Mesenchymal_cells
EPAS1	6.97E-09	-0.874996709	0.547	0.591	0.000177473	EPAS1	Fibroblast_Mesenchymal_cells
TACC1	7.76E-09	-1.048876729	0.545	0.577	0.000197765	TACC1	Fibroblast_Mesenchymal_cells
CCNL11	9.41E-09	-0.804697275	0.624	0.638	0.000239751	CCNL1	Fibroblast_Mesenchymal_cells
SELM	1.05E-08	-0.501955874	0.86	0.829	0.000268107	SELM	Fibroblast_Mesenchymal_cells
HSPA8	4.20E-08	0.55578275	0.868	0.696	0.001070565	HSPA8	Fibroblast_Mesenchymal_cells
HSPE1	8.79E-08	0.5230788	0.805	0.622	0.002239343	HSPE1	Fibroblast_Mesenchymal_cells
S100A4	2.06E-07	0.63827766	0.536	0.354	0.005257532	S100A4	Fibroblast_Mesenchymal_cells
RBMX1	2.38E-07	-0.77910903	0.594	0.602	0.006062617	RBMX	Fibroblast_Mesenchymal_cells
SRGN2	3.67E-07	-0.735988717	0.737	0.724	0.00934321	SRGN	Fibroblast_Mesenchymal_cells
DNAJA11	4.90E-07	0.520024939	0.81	0.641	0.012477013	DNAJA1	Fibroblast_Mesenchymal_cells
HLA-DRA	5.07E-07	-0.982542348	0.609	0.605	0.012912464	HLA-DRA	Fibroblast_Mesenchymal_cells
SOCS31	6.81E-07	-1.05450563	0.501	0.55	0.017337755	SOCS3	Fibroblast_Mesenchymal_cells
HPD	0	-2.330080359	0.177	0.734	0	HPD	Hepatocytes
MDK	0	2.481505129	0.783	0.233	0	MDK	Hepatocytes
MT1E1	0	-3.700480802	0.358	0.907	0	MT1E	Hepatocytes
TKT	0	2.866074581	0.739	0.193	0	TKT	Hepatocytes
IGHG3	0	-2.632007297	0.234	0.75	0	IGHG3	Hepatocytes
NNMT	0	-4.503176016	0.197	0.705	0	NNMT	Hepatocytes
IGHA11	0	-3.21884775	0.18	0.677	0	IGHA1	Hepatocytes
MT1F	0	-4.798679533	0.218	0.715	0	MT1F	Hepatocytes
CYP2E1	0	-2.222483827	0.249	0.737	0	CYP2E1	Hepatocytes
SAA1	0	-4.671661219	0.154	0.628	0	SAA1	Hepatocytes
HP	0	-2.913529858	0.358	0.831	0	HP	Hepatocytes
TAT	0	-3.045127693	0.261	0.713	0	TAT	Hepatocytes
GNMT	0	-3.248592204	0.136	0.585	0	GNMT	Hepatocytes
MT1G	0	-5.662982596	0.323	0.769	0	MT1G	Hepatocytes
SAA4	0	-4.149279142	0.311	0.752	0	SAA4	Hepatocytes
ADH4	0	-2.251727388	0.176	0.608	0	ADH4	Hepatocytes
CYP2C9	0	-2.00682716	0.206	0.608	0	CYP2C9	Hepatocytes
MT1H	0	-4.838448584	0.118	0.519	0	MT1H	Hepatocytes
SLC22A1	0	-2.419092072	0.11	0.501	0	SLC22A1	Hepatocytes
SERPINA3	0	-2.956132865	0.169	0.558	0	SERPINA3	Hepatocytes
SDS	0	-2.380223638	0.203	0.58	0	SDS	Hepatocytes
CFHR3	0	-3.344968948	0.246	0.61	0	CFHR3	Hepatocytes
CYP2C8	0	-2.904334308	0.264	0.621	0	CYP2C8	Hepatocytes
FBP1	0	-2.898410892	0.33	0.681	0	FBP1	Hepatocytes
ENO12	0	1.993946865	0.902	0.575	0	ENO1	Hepatocytes
MT1X2	0	-2.847181489	0.535	0.854	0	MT1X	Hepatocytes
ALDOB	0	-2.448086232	0.473	0.788	0	ALDOB	Hepatocytes
HPX	0	-2.718654979	0.514	0.753	0	HPX	Hepatocytes
ASS1	0	-3.040524568	0.539	0.761	0	ASS1	Hepatocytes
MT2A3	0	-3.989135244	0.762	0.963	0	MT2A	Hepatocytes
SERPING11	0	-1.590814681	0.738	0.879	0	SERPING1	Hepatocytes
APOC3	0	-2.165972144	0.738	0.868	0	APOC3	Hepatocytes
RPL8	0	1.378972536	0.99	0.965	0	RPL8	Hepatocytes
RPLP1	0	1.04319943	0.996	0.995	0	RPLP1	Hepatocytes
APOA5	1.89E-307	-2.194563585	0.28	0.657	4.81E-303	APOA5	Hepatocytes
FDPS1	6.96E-297	2.318722297	0.752	0.262	1.77E-292	FDPS	Hepatocytes
RPL30	5.35E-296	1.404416467	0.987	0.96	1.36E-291	RPL30	Hepatocytes
CD63	2.88E-291	1.07793694	0.971	0.816	7.33E-287	CD63	Hepatocytes
CRP	1.74E-289	-2.459352165	0.192	0.547	4.43E-285	CRP	Hepatocytes
RPS7	2.14E-287	1.065713363	0.983	0.952	5.46E-283	RPS7	Hepatocytes
APCS	8.04E-283	-2.244559213	0.409	0.726	2.05E-278	APCS	Hepatocytes
TUBA1B1	4.53E-280	1.816012164	0.825	0.361	1.15E-275	TUBA1B	Hepatocytes
AZGP1	1.55E-279	-1.787316185	0.564	0.816	3.96E-275	AZGP1	Hepatocytes
CFHR2	6.54E-275	-2.068230261	0.409	0.717	1.67E-270	CFHR2	Hepatocytes
SQLE	1.29E-271	3.084349116	0.58	0.067	3.28E-267	SQLE	Hepatocytes
IGKC1	2.29E-271	-0.62559557	0.654	0.899	5.84E-267	IGKC	Hepatocytes
TUBB1	1.04E-269	2.071047677	0.83	0.41	2.66E-265	TUBB	Hepatocytes
ALDOA1	1.61E-267	2.049146394	0.847	0.455	4.10E-263	ALDOA	Hepatocytes
NME1	1.06E-266	1.980314419	0.739	0.259	2.70E-262	NME1	Hepatocytes
MAT1A	7.36E-264	-2.52488724	0.424	0.702	1.88E-259	MAT1A	Hepatocytes
HSP90AB11	7.88E-263	1.387887318	0.958	0.724	2.01E-258	HSP90AB1	Hepatocytes
AFM	1.42E-262	-2.636385433	0.187	0.512	3.63E-258	AFM	Hepatocytes
PDIA6	4.83E-258	1.575151782	0.864	0.524	1.23E-253	PDIA6	Hepatocytes
SERPINA11	1.75E-256	-2.438094335	0.2	0.521	4.47E-252	SERPINA11	Hepatocytes
FTCD	3.13E-255	-2.195396731	0.346	0.666	7.97E-251	FTCD	Hepatocytes
CXCR43	1.75E-254	-2.244485227	0.288	0.626	4.47E-250	CXCR4	Hepatocytes
CCT31	1.11E-250	1.882849929	0.746	0.28	2.83E-246	CCT3	Hepatocytes
C3	6.35E-249	-2.186888026	0.684	0.793	1.62E-244	C3	Hepatocytes
AC090498.13	1.93E-247	-1.304643802	0.747	0.888	4.91E-243	AC090498.1	Hepatocytes
PKM2	3.38E-247	2.419864801	0.652	0.174	8.61E-243	PKM	Hepatocytes
GAPDH2	2.59E-240	1.317935713	0.982	0.95	6.59E-236	GAPDH	Hepatocytes
SRGN3	4.67E-240	-1.775090647	0.383	0.691	1.19E-235	SRGN	Hepatocytes
CPS1	4.35E-233	-2.322655624	0.304	0.609	1.11E-228	CPS1	Hepatocytes
SLC25A5	2.57E-231	1.247121423	0.886	0.613	6.55E-227	SLC25A5	Hepatocytes
SQSTM1	5.84E-231	2.039668267	0.852	0.502	1.49E-226	SQSTM1	Hepatocytes
TTR1	3.52E-230	-1.556680974	0.806	0.899	8.96E-226	TTR	Hepatocytes
CLIC12	6.43E-230	1.574312047	0.836	0.41	1.64E-225	CLIC1	Hepatocytes
NBEAL13	8.35E-230	-1.398044404	0.711	0.838	2.13E-225	NBEAL1	Hepatocytes
APOA1	1.41E-229	-1.792889703	0.795	0.859	3.60E-225	APOA1	Hepatocytes
GABARAP2	3.25E-226	-1.57683694	0.525	0.769	8.28E-222	GABARAP	Hepatocytes
ANXA22	3.42E-226	0.933522978	0.861	0.375	8.72E-222	ANXA2	Hepatocytes
ANG	1.29E-225	-1.711984342	0.763	0.838	3.28E-221	ANG	Hepatocytes
RPN21	3.61E-225	1.67950849	0.756	0.353	9.19E-221	RPN2	Hepatocytes
S100A101	4.49E-225	1.190087935	0.917	0.555	1.14E-220	S100A10	Hepatocytes
PCK1	1.33E-223	-1.844925089	0.497	0.743	3.38E-219	PCK1	Hepatocytes
MASP2	4.02E-222	-1.952240183	0.315	0.617	1.02E-217	MASP2	Hepatocytes
PDIA3	1.04E-221	1.519522408	0.822	0.489	2.65E-217	PDIA3	Hepatocytes
SAT1	5.11E-218	-1.047720801	0.81	0.922	1.30E-213	SAT1	Hepatocytes
APOC2	3.82E-217	-1.704779111	0.658	0.767	9.73E-213	APOC2	Hepatocytes
SELM1	1.40E-216	1.468938047	0.68	0.197	3.56E-212	SELM	Hepatocytes
NQO1	3.26E-216	2.543754123	0.508	0.066	8.30E-212	NQO1	Hepatocytes
PHB	4.38E-215	1.491246041	0.759	0.33	1.12E-210	PHB	Hepatocytes
FTL2	2.91E-214	1.014410558	0.986	0.998	7.40E-210	FTL	Hepatocytes
PSMB3	4.77E-212	1.148444267	0.865	0.58	1.21E-207	PSMB3	Hepatocytes
AGXT	7.83E-211	-1.357429486	0.488	0.79	1.99E-206	AGXT	Hepatocytes
CCT5	1.11E-209	1.800782468	0.64	0.191	2.82E-205	CCT5	Hepatocytes
RPLP0	3.34E-208	0.86544438	0.979	0.932	8.52E-204	RPLP0	Hepatocytes
PPIB1	4.18E-208	1.412415815	0.911	0.701	1.07E-203	PPIB	Hepatocytes
LSM4	5.51E-208	1.639509191	0.714	0.284	1.40E-203	LSM4	Hepatocytes
PRDX1	8.49E-208	0.934427901	0.946	0.803	2.16E-203	PRDX1	Hepatocytes
SNRPB	2.32E-206	1.498409382	0.775	0.355	5.91E-202	SNRPB	Hepatocytes
SLC25A39	2.34E-205	1.854393312	0.651	0.215	5.95E-201	SLC25A39	Hepatocytes
CSTB1	6.86E-205	1.368891145	0.864	0.558	1.75E-200	CSTB	Hepatocytes
SERF21	1.39E-204	0.71263215	0.989	0.976	3.53E-200	SERF2	Hepatocytes
ASPH	8.32E-204	2.277646349	0.596	0.165	2.12E-199	ASPH	Hepatocytes
UGDH	3.16E-203	1.981237241	0.696	0.292	8.06E-199	UGDH	Hepatocytes
HRSP12	4.17E-203	-1.921539394	0.596	0.763	1.06E-198	HRSP12	Hepatocytes
SPINK1	5.23E-203	1.314821534	0.677	0.193	1.33E-198	SPINK1	Hepatocytes
ORM2	6.24E-203	-2.468187755	0.717	0.772	1.59E-198	ORM2	Hepatocytes
FGB	2.57E-201	-1.600312635	0.725	0.835	6.56E-197	FGB	Hepatocytes
VDAC1	3.90E-200	1.243276347	0.833	0.496	9.94E-196	VDAC1	Hepatocytes
POLR2K	2.92E-199	1.296549129	0.823	0.46	7.45E-195	POLR2K	Hepatocytes
CCT6A	9.21E-199	1.627402181	0.668	0.221	2.35E-194	CCT6A	Hepatocytes
ADH1B	2.39E-198	-1.616798547	0.369	0.697	6.09E-194	ADH1B	Hepatocytes
GRN	4.43E-198	1.349510505	0.783	0.384	1.13E-193	GRN	Hepatocytes
AKR1B10	1.55E-197	1.930791386	0.546	0.124	3.96E-193	AKR1B10	Hepatocytes
HSPB12	5.00E-197	1.273240538	0.948	0.736	1.27E-192	HSPB1	Hepatocytes
PABPC1	1.46E-196	1.280326741	0.883	0.639	3.71E-192	PABPC1	Hepatocytes
NDUFB1	1.16E-195	-1.052793364	0.857	0.891	2.94E-191	NDUFB1	Hepatocytes
SNRPE	1.17E-195	1.313011626	0.836	0.503	2.99E-191	SNRPE	Hepatocytes
IGHG1	1.25E-195	-0.721155504	0.291	0.63	3.19E-191	IGHG1	Hepatocytes
CCL42	1.49E-195	-1.770107253	0.339	0.622	3.80E-191	CCL4	Hepatocytes
TUBB2A	1.81E-195	2.450075235	0.549	0.121	4.60E-191	TUBB2A	Hepatocytes
TPI11	6.23E-195	1.285927156	0.917	0.781	1.59E-190	TPI1	Hepatocytes
AKR1C2	4.62E-194	2.965542948	0.634	0.278	1.18E-189	AKR1C2	Hepatocytes
RAN	5.20E-194	1.148914704	0.84	0.476	1.33E-189	RAN	Hepatocytes
UQCR11	2.32E-193	-0.953891257	0.874	0.909	5.92E-189	UQCR11	Hepatocytes
PGK11	6.88E-193	1.555549794	0.799	0.444	1.75E-188	PGK1	Hepatocytes
HMGA1	9.16E-193	2.862322375	0.529	0.11	2.33E-188	HMGA1	Hepatocytes
ORM1	7.11E-192	-2.063490651	0.744	0.834	1.81E-187	ORM1	Hepatocytes
NOP101	7.41E-192	1.099107252	0.852	0.558	1.89E-187	NOP10	Hepatocytes
SUB1	9.12E-192	1.07537352	0.925	0.72	2.32E-187	SUB1	Hepatocytes
RAB5C	5.97E-190	1.466877641	0.684	0.259	1.52E-185	RAB5C	Hepatocytes
H2AFZ	1.74E-188	1.308346648	0.808	0.436	4.42E-184	H2AFZ	Hepatocytes
LMAN2	6.54E-187	1.162436323	0.825	0.496	1.67E-182	LMAN2	Hepatocytes
AKR1C3	2.67E-186	2.004079904	0.71	0.398	6.80E-182	AKR1C3	Hepatocytes
LAGE3	4.76E-186	1.798435296	0.601	0.18	1.21E-181	LAGE3	Hepatocytes
SNRPC	9.70E-184	1.47983005	0.724	0.317	2.47E-179	SNRPC	Hepatocytes
PA2G4	2.90E-183	1.406273362	0.724	0.322	7.40E-179	PA2G4	Hepatocytes
PUF60	6.99E-183	1.423964928	0.694	0.28	1.78E-178	PUF60	Hepatocytes
IDI11	2.49E-182	1.933785903	0.64	0.234	6.34E-178	IDI1	Hepatocytes
NPC21	3.89E-182	1.21457586	0.837	0.528	9.91E-178	NPC2	Hepatocytes
TMEM97	4.54E-182	1.623873877	0.615	0.191	1.16E-177	TMEM97	Hepatocytes
LAPTM4B	2.75E-181	2.586452995	0.528	0.125	7.01E-177	LAPTM4B	Hepatocytes
PSMD41	1.49E-180	1.321652802	0.752	0.374	3.80E-176	PSMD4	Hepatocytes
ENY2	2.06E-180	1.091536823	0.857	0.576	5.26E-176	ENY2	Hepatocytes
ATP6V1F	3.50E-180	1.4359832	0.717	0.325	8.91E-176	ATP6V1F	Hepatocytes
NEU1	4.76E-177	1.841378603	0.59	0.176	1.21E-172	NEU1	Hepatocytes
PFDN2	5.92E-176	1.440666537	0.745	0.367	1.51E-171	PFDN2	Hepatocytes
NPM1	1.02E-175	1.061670035	0.927	0.694	2.60E-171	NPM1	Hepatocytes
GADD45G	2.97E-175	-2.381444903	0.252	0.511	7.57E-171	GADD45G	Hepatocytes
MT-ND4L2	4.22E-175	-0.743370157	0.735	0.853	1.07E-170	MT-ND4L	Hepatocytes
RNASE4	1.90E-174	-1.485929804	0.422	0.674	4.83E-170	RNASE4	Hepatocytes
ARPC1A	4.87E-174	1.526466516	0.627	0.217	1.24E-169	ARPC1A	Hepatocytes
PSMB52	2.22E-171	1.175995558	0.775	0.414	5.66E-167	PSMB5	Hepatocytes
TMEM14A	3.77E-171	1.357920427	0.729	0.37	9.62E-167	TMEM14A	Hepatocytes
CYCS2	2.26E-170	1.377101134	0.858	0.605	5.76E-166	CYCS	Hepatocytes
GPC3	7.93E-170	2.42313786	0.536	0.149	2.02E-165	GPC3	Hepatocytes
FABP1	1.09E-169	-1.490697854	0.74	0.817	2.79E-165	FABP1	Hepatocytes
TMEM106C	5.13E-169	2.080776319	0.511	0.114	1.31E-164	TMEM106C	Hepatocytes
APOC4-APOC2	8.15E-169	-1.602297414	0.423	0.654	2.08E-164	APOC4-APOC2	Hepatocytes
PIGT	3.76E-168	1.660672463	0.602	0.2	9.57E-164	PIGT	Hepatocytes
FXYD11	5.46E-168	-1.542157336	0.407	0.658	1.39E-163	FXYD1	Hepatocytes
AP2M1	6.26E-168	1.279314671	0.7	0.287	1.59E-163	AP2M1	Hepatocytes
COPE	1.39E-167	1.044940378	0.833	0.523	3.54E-163	COPE	Hepatocytes
ZNF7061	2.36E-167	1.168254361	0.723	0.323	6.00E-163	ZNF706	Hepatocytes
HN1	3.93E-167	1.558314839	0.614	0.222	1.00E-162	HN1	Hepatocytes
RPS5	3.38E-166	0.875063954	0.974	0.934	8.62E-162	RPS5	Hepatocytes
LSM2	3.72E-166	1.680908159	0.585	0.181	9.48E-162	LSM2	Hepatocytes
KRT102	2.66E-165	1.662491409	0.69	0.324	6.78E-161	KRT10	Hepatocytes
EIF3H	2.80E-165	1.291130556	0.775	0.439	7.13E-161	EIF3H	Hepatocytes
MRPL13	3.32E-165	1.281248915	0.698	0.306	8.46E-161	MRPL13	Hepatocytes
SLC50A1	4.35E-165	2.168023616	0.505	0.115	1.11E-160	SLC50A1	Hepatocytes
SCD	6.69E-164	1.954242927	0.635	0.265	1.70E-159	SCD	Hepatocytes
CACYBP1	8.41E-164	1.650361567	0.656	0.26	2.14E-159	CACYBP	Hepatocytes
EEF1G1	4.12E-163	-1.707937955	0.331	0.59	1.05E-158	EEF1G	Hepatocytes
SRP14	4.99E-163	0.790068477	0.956	0.879	1.27E-158	SRP14	Hepatocytes
SLC38A4	6.19E-162	-2.160510903	0.274	0.517	1.58E-157	SLC38A4	Hepatocytes
HMGN11	7.85E-162	1.254229178	0.769	0.427	2.00E-157	HMGN1	Hepatocytes
WDR45B	3.35E-161	1.990002112	0.505	0.112	8.53E-157	WDR45B	Hepatocytes
TMEM14B	3.79E-161	1.153578234	0.75	0.393	9.65E-157	TMEM14B	Hepatocytes
RPL173	8.53E-161	-0.894747938	0.835	0.92	2.17E-156	RPL17	Hepatocytes
ATP6V0B1	1.00E-160	1.041591345	0.818	0.515	2.55E-156	ATP6V0B	Hepatocytes
DYNLL1	1.33E-160	1.084654428	0.91	0.666	3.39E-156	DYNLL1	Hepatocytes
RPL19	1.64E-160	0.757967142	0.987	0.982	4.18E-156	RPL19	Hepatocytes
CTSA	3.77E-160	1.263010105	0.722	0.326	9.60E-156	CTSA	Hepatocytes
RPSA	1.40E-158	0.891823752	0.937	0.825	3.58E-154	RPSA	Hepatocytes
CKS1B	4.78E-158	1.678424734	0.623	0.238	1.22E-153	CKS1B	Hepatocytes
CYP4A11	1.45E-157	-1.8776083	0.241	0.502	3.69E-153	CYP4A11	Hepatocytes
RBP41	9.83E-157	-1.08511494	0.848	0.903	2.50E-152	RBP4	Hepatocytes
IFITM2	2.43E-156	-1.110026976	0.673	0.792	6.18E-152	IFITM2	Hepatocytes
CUTA	3.48E-156	0.96089809	0.88	0.699	8.87E-152	CUTA	Hepatocytes
ILF2	1.63E-155	1.508800442	0.614	0.214	4.16E-151	ILF2	Hepatocytes
UQCC2	2.91E-155	1.264721927	0.704	0.327	7.41E-151	UQCC2	Hepatocytes
MARCKSL11	6.27E-155	1.71355396	0.564	0.176	1.60E-150	MARCKSL1	Hepatocytes
YBX12	6.43E-155	1.071596041	0.87	0.668	1.64E-150	YBX1	Hepatocytes
UQCRQ	1.71E-154	-0.728048786	0.93	0.956	4.35E-150	UQCRQ	Hepatocytes
STOML2	3.78E-154	1.528933941	0.664	0.291	9.62E-150	STOML2	Hepatocytes
EIF1	4.26E-154	0.624508121	0.986	0.958	1.09E-149	EIF1	Hepatocytes
TUBA1C	8.25E-154	1.634088108	0.515	0.133	2.10E-149	TUBA1C	Hepatocytes
RPL27	1.19E-153	0.868991516	0.962	0.924	3.03E-149	RPL27	Hepatocytes
DCXR	1.88E-153	-1.296570745	0.694	0.811	4.80E-149	DCXR	Hepatocytes
GGCT	5.09E-153	1.761418926	0.533	0.152	1.30E-148	GGCT	Hepatocytes
C1R	5.41E-153	-1.612359913	0.47	0.661	1.38E-148	C1R	Hepatocytes
CDK4	1.25E-152	1.648661547	0.512	0.129	3.19E-148	CDK4	Hepatocytes
PSMD2	1.48E-152	1.569046119	0.552	0.169	3.76E-148	PSMD2	Hepatocytes
CTTN	9.01E-152	2.553434962	0.567	0.195	2.29E-147	CTTN	Hepatocytes
GLO1	1.03E-151	1.493569799	0.686	0.324	2.62E-147	GLO1	Hepatocytes
PSMC4	4.17E-151	1.354790427	0.606	0.208	1.06E-146	PSMC4	Hepatocytes
FGA	1.15E-150	-1.694190311	0.722	0.812	2.94E-146	FGA	Hepatocytes
ARPC1B2	4.21E-150	1.295245397	0.682	0.305	1.07E-145	ARPC1B	Hepatocytes
FTH11	5.43E-150	1.238441423	0.979	0.956	1.38E-145	FTH1	Hepatocytes
SNRPD2	6.10E-150	0.996239152	0.875	0.632	1.55E-145	SNRPD2	Hepatocytes
STMN11	9.09E-150	1.664639576	0.634	0.268	2.32E-145	STMN1	Hepatocytes
C4BPA	2.46E-148	-1.52979676	0.385	0.62	6.26E-144	C4BPA	Hepatocytes
PGAM1	3.27E-148	1.389097443	0.714	0.357	8.33E-144	PGAM1	Hepatocytes
A1BG	9.97E-148	-1.328882538	0.495	0.705	2.54E-143	A1BG	Hepatocytes
HMGCS1	2.87E-147	1.941986753	0.575	0.212	7.31E-143	HMGCS1	Hepatocytes
RANBP12	3.60E-147	1.822266825	0.691	0.336	9.18E-143	RANBP1	Hepatocytes
CSNK2B	5.72E-147	1.136450854	0.782	0.443	1.46E-142	CSNK2B	Hepatocytes
ATRAID	1.14E-146	1.202011552	0.657	0.266	2.89E-142	ATRAID	Hepatocytes
TOMM22	2.12E-145	1.480319085	0.664	0.287	5.41E-141	TOMM22	Hepatocytes
RPL22L1	2.68E-145	2.163430153	0.619	0.261	6.82E-141	RPL22L1	Hepatocytes
NELFE	1.40E-144	1.432936406	0.553	0.171	3.55E-140	NELFE	Hepatocytes
HSPD11	5.49E-144	0.843341141	0.902	0.659	1.40E-139	HSPD1	Hepatocytes
NAA20	8.23E-144	1.08725514	0.663	0.277	2.10E-139	NAA20	Hepatocytes
PDCD6	9.68E-144	1.259019189	0.63	0.244	2.47E-139	PDCD6	Hepatocytes
CCT8	1.83E-143	1.213791031	0.637	0.248	4.65E-139	CCT8	Hepatocytes
WBSCR22	1.92E-143	1.315240122	0.572	0.184	4.88E-139	WBSCR22	Hepatocytes
CHCHD2	2.92E-143	0.80769168	0.933	0.818	7.44E-139	CHCHD2	Hepatocytes
PTGES3	7.32E-143	0.913532383	0.871	0.611	1.86E-138	PTGES3	Hepatocytes
CPB2	7.55E-143	-1.083037564	0.546	0.763	1.92E-138	CPB2	Hepatocytes
ANP32A	8.26E-143	1.291557538	0.591	0.208	2.11E-138	ANP32A	Hepatocytes
DNPH1	9.67E-143	1.211055928	0.742	0.427	2.46E-138	DNPH1	Hepatocytes
TMEM14C	1.15E-142	0.971793948	0.769	0.43	2.94E-138	TMEM14C	Hepatocytes
PSMB2	1.48E-141	1.069100496	0.744	0.403	3.76E-137	PSMB2	Hepatocytes
PARP1	2.19E-141	1.672657627	0.513	0.15	5.57E-137	PARP1	Hepatocytes
CD24	2.22E-141	0.716086451	0.66	0.235	5.66E-137	CD24	Hepatocytes
CYC12	2.71E-141	1.346621637	0.72	0.442	6.90E-137	CYC1	Hepatocytes
NDUFB9	1.38E-140	0.897559658	0.865	0.707	3.52E-136	NDUFB9	Hepatocytes
TAF9	1.88E-140	1.340187252	0.548	0.178	4.79E-136	TAF9	Hepatocytes
TMEM147	1.61E-139	1.100401696	0.679	0.32	4.09E-135	TMEM147	Hepatocytes
MARCKS1	2.52E-139	1.846505898	0.525	0.165	6.41E-135	MARCKS	Hepatocytes
SNF8	5.17E-139	1.399077986	0.56	0.189	1.32E-134	SNF8	Hepatocytes
DDAH21	8.06E-139	1.408034579	0.595	0.222	2.05E-134	DDAH2	Hepatocytes
CCT2	9.27E-139	1.319220152	0.586	0.21	2.36E-134	CCT2	Hepatocytes
SERPINA4	1.11E-138	-1.470573148	0.41	0.631	2.82E-134	SERPINA4	Hepatocytes
EIF61	2.51E-138	1.077132748	0.788	0.479	6.40E-134	EIF6	Hepatocytes
UBE2V2	1.73E-137	1.194892386	0.604	0.229	4.40E-133	UBE2V2	Hepatocytes
SNRPD11	1.96E-137	1.184542587	0.71	0.351	4.99E-133	SNRPD1	Hepatocytes
PFDN6	3.27E-137	1.310818991	0.658	0.286	8.33E-133	PFDN6	Hepatocytes
ANAPC11	9.31E-137	0.916692568	0.848	0.649	2.37E-132	ANAPC11	Hepatocytes
ATP5B	1.30E-136	0.906522172	0.871	0.664	3.30E-132	ATP5B	Hepatocytes
RHEB	1.66E-136	1.219973691	0.711	0.363	4.23E-132	RHEB	Hepatocytes
BSG	4.58E-136	1.408168515	0.761	0.406	1.17E-131	BSG	Hepatocytes
MEA1	1.50E-135	1.316528076	0.611	0.242	3.83E-131	MEA1	Hepatocytes
SULT1A1	1.76E-135	-1.746727058	0.328	0.55	4.49E-131	SULT1A1	Hepatocytes
DDOST	2.14E-135	1.302138727	0.62	0.254	5.45E-131	DDOST	Hepatocytes
PPIA	7.86E-135	0.757246734	0.955	0.865	2.00E-130	PPIA	Hepatocytes
ARPC3	3.27E-134	0.810888146	0.852	0.57	8.32E-130	ARPC3	Hepatocytes
ATP5J21	6.54E-134	0.794822706	0.928	0.816	1.66E-129	ATP5J2	Hepatocytes
TPD52	7.23E-134	1.273007294	0.629	0.265	1.84E-129	TPD52	Hepatocytes
TRMT112	7.61E-134	0.940771442	0.829	0.579	1.94E-129	TRMT112	Hepatocytes
TAX1BP1	7.80E-134	1.035388906	0.695	0.317	1.99E-129	TAX1BP1	Hepatocytes
SPP2	8.26E-134	-1.504824935	0.248	0.507	2.10E-129	SPP2	Hepatocytes
C1S	1.12E-133	-1.403535605	0.596	0.708	2.86E-129	C1S	Hepatocytes
RHOB1	1.44E-133	-1.245096094	0.752	0.861	3.67E-129	RHOB	Hepatocytes
MANF	1.61E-133	1.284907254	0.69	0.347	4.10E-129	MANF	Hepatocytes
COPS5	2.99E-133	1.41033442	0.507	0.145	7.62E-129	COPS5	Hepatocytes
SERPINB1	6.44E-133	1.410660756	0.57	0.207	1.64E-128	SERPINB1	Hepatocytes
SERPINC1	6.53E-133	-1.055904526	0.478	0.712	1.66E-128	SERPINC1	Hepatocytes
TATDN1	7.38E-133	1.477061593	0.547	0.183	1.88E-128	TATDN1	Hepatocytes
APOC12	8.25E-133	-0.987158321	0.903	0.89	2.10E-128	APOC1	Hepatocytes
SLC9A3R1	1.57E-132	1.385316233	0.63	0.282	4.01E-128	SLC9A3R1	Hepatocytes
ATP5G1	1.90E-132	0.907701319	0.85	0.632	4.85E-128	ATP5G1	Hepatocytes
COL18A12	4.01E-132	-1.621530037	0.375	0.589	1.02E-127	COL18A1	Hepatocytes
ADRM1	5.85E-132	1.097824738	0.662	0.294	1.49E-127	ADRM1	Hepatocytes
TCEB11	7.26E-132	1.020170614	0.755	0.432	1.85E-127	TCEB1	Hepatocytes
NAA101	1.05E-128	1.353242765	0.549	0.19	2.68E-124	NAA10	Hepatocytes
HSPA52	1.64E-128	1.161378405	0.84	0.577	4.19E-124	HSPA5	Hepatocytes
CD302	3.01E-128	-1.65570028	0.397	0.59	7.66E-124	CD302	Hepatocytes
C12orf75	7.43E-128	1.201425322	0.524	0.159	1.89E-123	C12orf75	Hepatocytes
C8G	7.61E-128	-1.362620424	0.549	0.673	1.94E-123	C8G	Hepatocytes
TMED9	1.06E-127	0.899789829	0.763	0.421	2.71E-123	TMED9	Hepatocytes
MTCH1	1.44E-127	1.353511759	0.587	0.233	3.66E-123	MTCH1	Hepatocytes
DYNLRB1	1.48E-127	0.97606195	0.729	0.371	3.77E-123	DYNLRB1	Hepatocytes
KDELR1	1.68E-127	0.95255934	0.682	0.32	4.27E-123	KDELR1	Hepatocytes
PHPT1	1.82E-127	1.102099774	0.768	0.487	4.63E-123	PHPT1	Hepatocytes
TSC22D3	2.54E-127	-1.50121069	0.407	0.628	6.46E-123	TSC22D3	Hepatocytes
NDUFS6	3.59E-127	0.955143497	0.844	0.633	9.14E-123	NDUFS6	Hepatocytes
S100A131	5.30E-127	0.951732778	0.684	0.313	1.35E-122	S100A13	Hepatocytes
SSBP1	7.29E-127	0.968953147	0.769	0.458	1.86E-122	SSBP1	Hepatocytes
SEC61G1	1.16E-126	1.008202294	0.906	0.746	2.95E-122	SEC61G	Hepatocytes
B2M	1.93E-126	-0.533428674	0.992	0.999	4.91E-122	B2M	Hepatocytes
C8orf59	2.03E-126	1.114859732	0.687	0.348	5.17E-122	C8orf59	Hepatocytes
COPS6	6.68E-126	0.915453958	0.659	0.29	1.70E-121	COPS6	Hepatocytes
GALK1	9.59E-126	1.357196201	0.598	0.27	2.44E-121	GALK1	Hepatocytes
C20orf24	1.71E-125	1.304566038	0.66	0.342	4.37E-121	C20orf24	Hepatocytes
EIF3D	2.06E-125	1.090433721	0.609	0.242	5.24E-121	EIF3D	Hepatocytes
CCT7	3.39E-125	1.138095849	0.606	0.24	8.63E-121	CCT7	Hepatocytes
SSR31	1.21E-124	0.884088738	0.773	0.458	3.07E-120	SSR3	Hepatocytes
MTDH2	1.70E-124	1.129150527	0.735	0.44	4.34E-120	MTDH	Hepatocytes
SNRPG	2.93E-124	0.892103734	0.841	0.575	7.46E-120	SNRPG	Hepatocytes
ACAA1	6.10E-124	-1.546094817	0.537	0.683	1.55E-119	ACAA1	Hepatocytes
BID	6.32E-124	1.453763682	0.517	0.168	1.61E-119	BID	Hepatocytes
HSPA1A1	8.26E-124	1.117510829	0.907	0.688	2.10E-119	HSPA1A	Hepatocytes
C14orf1	1.21E-123	1.349438546	0.583	0.234	3.07E-119	C14orf1	Hepatocytes
TSTA3	2.78E-123	1.142898029	0.59	0.234	7.09E-119	TSTA3	Hepatocytes
APEX1	1.33E-122	1.072285249	0.605	0.236	3.40E-118	APEX1	Hepatocytes
ERGIC3	7.69E-122	0.958382257	0.769	0.457	1.96E-117	ERGIC3	Hepatocytes
NACA	1.96E-121	0.627093704	0.964	0.906	4.98E-117	NACA	Hepatocytes
MIEN1	2.74E-121	1.098741764	0.648	0.302	6.99E-117	MIEN1	Hepatocytes
VIMP	3.22E-121	1.036799535	0.729	0.398	8.20E-117	VIMP	Hepatocytes
H2AFY	5.29E-121	1.213599026	0.574	0.221	1.35E-116	H2AFY	Hepatocytes
RPL7	7.16E-121	0.813355564	0.983	0.975	1.82E-116	RPL7	Hepatocytes
MPC21	1.19E-120	1.063510652	0.878	0.731	3.03E-116	MPC2	Hepatocytes
CD141	3.86E-120	-1.521928204	0.306	0.532	9.82E-116	CD14	Hepatocytes
TAGLN21	4.48E-120	0.859968953	0.797	0.471	1.14E-115	TAGLN2	Hepatocytes
ALB	4.63E-120	-0.693131923	0.727	0.982	1.18E-115	ALB	Hepatocytes
LRRC59	9.47E-120	1.310551312	0.534	0.192	2.41E-115	LRRC59	Hepatocytes
HEXA	9.88E-120	1.211951281	0.534	0.186	2.52E-115	HEXA	Hepatocytes
TDO2	1.37E-119	-1.099701962	0.453	0.685	3.49E-115	TDO2	Hepatocytes
CNIH4	1.86E-119	1.147560136	0.625	0.281	4.75E-115	CNIH4	Hepatocytes
A2M1	1.93E-119	-2.045168268	0.429	0.592	4.92E-115	A2M	Hepatocytes
STRA13	2.09E-119	1.401540848	0.635	0.31	5.32E-115	STRA13	Hepatocytes
HACD3	4.81E-119	1.233618074	0.616	0.278	1.22E-114	HACD3	Hepatocytes
SRI	7.92E-119	1.316501136	0.519	0.178	2.02E-114	SRI	Hepatocytes
ACAT1	1.82E-118	-1.576765508	0.554	0.683	4.64E-114	ACAT1	Hepatocytes
FKBP1A2	2.11E-118	0.95903594	0.759	0.434	5.37E-114	FKBP1A	Hepatocytes
POLR2H	2.22E-118	1.370903355	0.531	0.191	5.66E-114	POLR2H	Hepatocytes
RPL23	2.31E-118	0.801049262	0.952	0.873	5.89E-114	RPL23	Hepatocytes
PPP1R16A	4.45E-118	1.270815777	0.67	0.355	1.13E-113	PPP1R16A	Hepatocytes
MPC1	5.14E-118	-1.389836946	0.559	0.686	1.31E-113	MPC1	Hepatocytes
MAGOH	7.60E-118	1.058209092	0.605	0.247	1.94E-113	MAGOH	Hepatocytes
CFL1	1.17E-117	0.69112412	0.928	0.786	2.99E-113	CFL1	Hepatocytes
NTHL1	1.28E-117	-1.887609826	0.323	0.521	3.27E-113	NTHL1	Hepatocytes
MT-ATP8	2.40E-117	-1.424210296	0.319	0.541	6.11E-113	MT-ATP8	Hepatocytes
PSMD11	3.27E-117	1.031610665	0.557	0.201	8.32E-113	PSMD11	Hepatocytes
ADH1C	4.82E-117	-0.806116522	0.332	0.632	1.23E-112	ADH1C	Hepatocytes
PAH	1.07E-116	-1.245311919	0.464	0.67	2.73E-112	PAH	Hepatocytes
ACTB	1.56E-116	0.909317977	0.984	0.962	3.97E-112	ACTB	Hepatocytes
ACSM2A	4.97E-116	-1.351013558	0.275	0.516	1.27E-111	ACSM2A	Hepatocytes
ACSL1	9.07E-116	-1.643790032	0.392	0.577	2.31E-111	ACSL1	Hepatocytes
SLC39A1	1.35E-115	1.25536355	0.501	0.159	3.45E-111	SLC39A1	Hepatocytes
RAD21	2.13E-115	1.302748142	0.553	0.215	5.43E-111	RAD21	Hepatocytes
LDHA	2.46E-115	1.019001951	0.915	0.761	6.26E-111	LDHA	Hepatocytes
RBM8A	2.93E-115	0.929588892	0.766	0.433	7.47E-111	RBM8A	Hepatocytes
BOLA3	3.76E-115	1.21667016	0.568	0.228	9.59E-111	BOLA3	Hepatocytes
HM13	7.79E-115	1.062397608	0.614	0.265	1.98E-110	HM13	Hepatocytes
NHP2	8.45E-115	0.956077873	0.708	0.382	2.15E-110	NHP2	Hepatocytes
SUMO2	9.85E-115	0.69829753	0.891	0.689	2.51E-110	SUMO2	Hepatocytes
EIF2S2	1.16E-114	0.850041092	0.815	0.53	2.94E-110	EIF2S2	Hepatocytes
HNRNPA3	1.18E-114	0.8290303	0.757	0.413	3.01E-110	HNRNPA3	Hepatocytes
ACP1	1.32E-114	0.985832876	0.695	0.365	3.37E-110	ACP1	Hepatocytes
PET100	1.40E-114	-1.040128117	0.693	0.75	3.57E-110	PET100	Hepatocytes
P4HB1	1.45E-114	0.933947113	0.873	0.689	3.71E-110	P4HB	Hepatocytes
ARPC2	2.03E-114	0.823447625	0.767	0.455	5.18E-110	ARPC2	Hepatocytes
CKS2	2.04E-114	1.610720201	0.519	0.197	5.19E-110	CKS2	Hepatocytes
ERH	2.57E-114	0.953995	0.831	0.549	6.55E-110	ERH	Hepatocytes
DRAP1	3.20E-114	0.908774095	0.7	0.358	8.15E-110	DRAP1	Hepatocytes
RPL18A	5.15E-114	0.845928064	0.985	0.974	1.31E-109	RPL18A	Hepatocytes
ZCRB1	8.66E-114	1.090485906	0.601	0.261	2.21E-109	ZCRB1	Hepatocytes
GPAA1	8.89E-114	1.262576649	0.562	0.227	2.26E-109	GPAA1	Hepatocytes
CKLF	1.27E-113	1.230285693	0.558	0.219	3.25E-109	CKLF	Hepatocytes
ACAA2	1.31E-113	-1.179220732	0.639	0.762	3.35E-109	ACAA2	Hepatocytes
MRPL18	1.38E-113	1.279770509	0.63	0.287	3.52E-109	MRPL18	Hepatocytes
VPS25	2.18E-113	1.303522481	0.529	0.191	5.55E-109	VPS25	Hepatocytes
RHOC	5.09E-113	0.827547332	0.719	0.366	1.30E-108	RHOC	Hepatocytes
EMC3	6.10E-113	1.131327432	0.596	0.261	1.55E-108	EMC3	Hepatocytes
EIF3E	6.89E-113	0.976211046	0.868	0.674	1.76E-108	EIF3E	Hepatocytes
CYB5A1	1.08E-112	-0.784828295	0.8	0.934	2.74E-108	CYB5A	Hepatocytes
ASGR2	1.41E-112	-1.14773084	0.615	0.705	3.60E-108	ASGR2	Hepatocytes
RBCK1	1.53E-112	1.349844331	0.563	0.225	3.90E-108	RBCK1	Hepatocytes
NARS	2.28E-112	1.205472605	0.558	0.218	5.82E-108	NARS	Hepatocytes
DNAJB11	1.37E-111	1.110827653	0.704	0.39	3.50E-107	DNAJB11	Hepatocytes
SNRPB2	1.41E-111	1.078790751	0.733	0.425	3.60E-107	SNRPB2	Hepatocytes
COX6C	1.83E-111	0.58090137	0.965	0.911	4.65E-107	COX6C	Hepatocytes
GTF3A	3.70E-111	1.025311059	0.608	0.27	9.43E-107	GTF3A	Hepatocytes
RNF71	6.61E-111	0.897234936	0.668	0.329	1.68E-106	RNF7	Hepatocytes
PFDN4	8.81E-111	1.220565426	0.565	0.232	2.24E-106	PFDN4	Hepatocytes
BCAP31	2.53E-110	0.842306174	0.774	0.477	6.45E-106	BCAP31	Hepatocytes
RPS18	2.61E-110	1.105530672	0.996	0.998	6.66E-106	RPS18	Hepatocytes
PSMD81	5.76E-110	0.853848814	0.729	0.406	1.47E-105	PSMD8	Hepatocytes
ADH1A	6.15E-110	-1.710396594	0.281	0.529	1.57E-105	ADH1A	Hepatocytes
GTF3C6	8.29E-110	0.895212195	0.661	0.321	2.11E-105	GTF3C6	Hepatocytes
BAX1	9.56E-110	0.881045177	0.608	0.253	2.44E-105	BAX	Hepatocytes
RPS21	1.51E-109	0.866168006	0.96	0.904	3.84E-105	RPS21	Hepatocytes
RPL35A	2.67E-109	0.740506522	0.986	0.968	6.80E-105	RPL35A	Hepatocytes
PPP1CC	3.68E-109	1.143695522	0.56	0.227	9.37E-105	PPP1CC	Hepatocytes
C4BPB	6.82E-109	-1.188309489	0.503	0.668	1.74E-104	C4BPB	Hepatocytes
NOL7	1.60E-108	1.192947242	0.516	0.189	4.07E-104	NOL7	Hepatocytes
COA6	1.86E-108	1.213183742	0.527	0.2	4.73E-104	COA6	Hepatocytes
COMMD3	2.37E-108	1.1946913	0.544	0.208	6.03E-104	COMMD3	Hepatocytes
VDAC2	5.83E-108	0.869714294	0.674	0.329	1.49E-103	VDAC2	Hepatocytes
MRPS7	6.73E-108	0.901771823	0.605	0.258	1.71E-103	MRPS7	Hepatocytes
PRMT1	9.39E-108	0.883148057	0.511	0.172	2.39E-103	PRMT1	Hepatocytes
POLR2J	1.54E-107	0.865601242	0.734	0.417	3.92E-103	POLR2J	Hepatocytes
HSD17B6	4.81E-107	-0.974428301	0.442	0.669	1.22E-102	HSD17B6	Hepatocytes
RAB132	6.55E-107	0.903062595	0.707	0.391	1.67E-102	RAB13	Hepatocytes
NEDD8	1.69E-106	0.71459054	0.87	0.669	4.30E-102	NEDD8	Hepatocytes
PRELID11	1.69E-106	1.078557597	0.687	0.418	4.32E-102	PRELID1	Hepatocytes
DDIT3	9.40E-106	1.175298826	0.532	0.205	2.39E-101	DDIT3	Hepatocytes
ALG3	1.15E-105	1.331603518	0.503	0.18	2.93E-101	ALG3	Hepatocytes
DNAJC8	1.21E-105	0.932025665	0.618	0.27	3.09E-101	DNAJC8	Hepatocytes
HMGN2	1.44E-105	1.089021608	0.811	0.558	3.67E-101	HMGN2	Hepatocytes
FLOT1	4.09E-105	1.140556799	0.56	0.227	1.04E-100	FLOT1	Hepatocytes
ACAT2	4.30E-105	1.285951001	0.5	0.187	1.10E-100	ACAT2	Hepatocytes
C1orf43	5.68E-105	0.927458924	0.666	0.349	1.45E-100	C1orf43	Hepatocytes
PSMA4	7.79E-105	0.781528071	0.824	0.568	1.99E-100	PSMA4	Hepatocytes
MRPL42	8.28E-105	1.051878682	0.56	0.229	2.11E-100	MRPL42	Hepatocytes
RAC11	9.02E-105	0.833003056	0.822	0.541	2.30E-100	RAC1	Hepatocytes
U2SURP	1.01E-104	1.048248793	0.524	0.19	2.58E-100	U2SURP	Hepatocytes
SNU13	3.89E-104	0.80773224	0.779	0.481	9.92E-100	SNU13	Hepatocytes
TOMM20	7.48E-104	0.882005423	0.686	0.366	1.91E-99	TOMM20	Hepatocytes
RPL23A	7.75E-104	0.65964696	0.98	0.972	1.98E-99	RPL23A	Hepatocytes
SSB	7.95E-104	0.8439296	0.645	0.3	2.03E-99	SSB	Hepatocytes
SSR1	8.29E-104	0.990342885	0.681	0.361	2.11E-99	SSR1	Hepatocytes
BUD31	1.12E-103	0.877220928	0.655	0.319	2.86E-99	BUD31	Hepatocytes
PDIA4	1.13E-103	0.795121198	0.794	0.529	2.87E-99	PDIA4	Hepatocytes
YWHAQ1	1.47E-103	0.924455503	0.673	0.342	3.75E-99	YWHAQ	Hepatocytes
MRPL47	1.89E-103	0.994728848	0.581	0.248	4.81E-99	MRPL47	Hepatocytes
TXN	1.96E-103	0.758589387	0.943	0.861	5.00E-99	TXN	Hepatocytes
DUT1	4.28E-103	1.195706874	0.544	0.219	1.09E-98	DUT	Hepatocytes
PSMA7	4.47E-103	0.814034861	0.879	0.743	1.14E-98	PSMA7	Hepatocytes
MRPS12	4.82E-103	1.003832347	0.584	0.259	1.23E-98	MRPS12	Hepatocytes
TCEA1	5.66E-103	1.069459157	0.669	0.363	1.44E-98	TCEA1	Hepatocytes
CCT4	8.15E-103	0.946261302	0.664	0.338	2.08E-98	CCT4	Hepatocytes
HMGCS2	1.77E-102	-1.003129735	0.634	0.732	4.51E-98	HMGCS2	Hepatocytes
RAB10	5.30E-102	1.110498053	0.541	0.216	1.35E-97	RAB10	Hepatocytes
PTMA	1.53E-101	0.538150619	0.988	0.959	3.89E-97	PTMA	Hepatocytes
GRINA	9.62E-101	1.064457358	0.642	0.343	2.45E-96	GRINA	Hepatocytes
CALR	1.03E-100	0.730939724	0.901	0.706	2.62E-96	CALR	Hepatocytes
TCP1	1.48E-100	1.087624673	0.601	0.272	3.77E-96	TCP1	Hepatocytes
PSMC5	1.70E-100	0.814309451	0.637	0.302	4.33E-96	PSMC5	Hepatocytes
XRCC6	2.04E-100	0.886391474	0.643	0.302	5.21E-96	XRCC6	Hepatocytes
SF3B6	3.18E-100	0.816489255	0.809	0.533	8.11E-96	SF3B6	Hepatocytes
AHCY	1.09E-99	1.321759485	0.573	0.264	2.77E-95	AHCY	Hepatocytes
TALDO1	1.12E-99	0.800165611	0.712	0.404	2.86E-95	TALDO1	Hepatocytes
APOA1BP	1.35E-99	1.04354338	0.59	0.272	3.45E-95	APOA1BP	Hepatocytes
NR0B2	1.44E-99	-1.35359527	0.336	0.538	3.68E-95	NR0B2	Hepatocytes
PPIC2	1.66E-99	1.159630408	0.552	0.236	4.24E-95	PPIC	Hepatocytes
PAPOLA	5.60E-99	0.873130805	0.703	0.376	1.43E-94	PAPOLA	Hepatocytes
CNPY2	2.50E-98	0.777183034	0.723	0.421	6.36E-94	CNPY2	Hepatocytes
COPRS	3.21E-98	1.389497224	0.501	0.205	8.16E-94	COPRS	Hepatocytes
TPM3	9.55E-98	0.938028013	0.681	0.368	2.43E-93	TPM3	Hepatocytes
HSP90B11	1.17E-97	0.823560521	0.899	0.741	2.99E-93	HSP90B1	Hepatocytes
SNRPF	4.08E-97	0.894788912	0.744	0.451	1.04E-92	SNRPF	Hepatocytes
PRR13	4.51E-97	0.775801476	0.727	0.409	1.15E-92	PRR13	Hepatocytes
COA4	8.34E-97	0.893876753	0.587	0.263	2.12E-92	COA4	Hepatocytes
POLD2	8.69E-97	0.964995828	0.504	0.189	2.21E-92	POLD2	Hepatocytes
MRPL14	1.98E-96	0.84597295	0.724	0.432	5.04E-92	MRPL14	Hepatocytes
YWHAB1	3.24E-96	0.711195596	0.733	0.434	8.26E-92	YWHAB	Hepatocytes
NUDT5	3.59E-96	0.867199127	0.616	0.295	9.14E-92	NUDT5	Hepatocytes
DNAJC7	3.64E-96	0.887536103	0.537	0.21	9.27E-92	DNAJC7	Hepatocytes
SULT2A1	4.69E-96	-1.192559759	0.429	0.651	1.20E-91	SULT2A1	Hepatocytes
BANF11	5.47E-96	0.831365786	0.743	0.441	1.39E-91	BANF1	Hepatocytes
CYSTM1	6.22E-96	0.972411606	0.756	0.46	1.58E-91	CYSTM1	Hepatocytes
SSR2	8.23E-96	0.781658038	0.782	0.509	2.10E-91	SSR2	Hepatocytes
AHSA1	8.91E-96	1.127249454	0.512	0.197	2.27E-91	AHSA1	Hepatocytes
BTF3	9.59E-96	0.568501982	0.917	0.778	2.44E-91	BTF3	Hepatocytes
CALM3	1.15E-95	0.950343011	0.673	0.357	2.94E-91	CALM3	Hepatocytes
LSM71	1.43E-95	0.964959746	0.661	0.344	3.65E-91	LSM7	Hepatocytes
LGALS4	1.68E-95	1.106439432	0.686	0.485	4.27E-91	LGALS4	Hepatocytes
RPL5	2.06E-95	0.687709834	0.953	0.903	5.25E-91	RPL5	Hepatocytes
FGG	2.26E-95	-0.817622309	0.788	0.862	5.76E-91	FGG	Hepatocytes
GTF2A2	1.18E-94	0.832003926	0.577	0.246	3.02E-90	GTF2A2	Hepatocytes
GUSB	1.28E-94	1.22080383	0.564	0.264	3.25E-90	GUSB	Hepatocytes
RPL29	2.06E-94	0.753583248	0.974	0.961	5.26E-90	RPL29	Hepatocytes
RAB7A	2.60E-94	0.7185283	0.724	0.41	6.63E-90	RAB7A	Hepatocytes
FKBP8	3.02E-94	0.781147262	0.708	0.372	7.69E-90	FKBP8	Hepatocytes
YIPF3	3.10E-94	0.855932532	0.618	0.283	7.90E-90	YIPF3	Hepatocytes
LRPAP1	3.37E-94	0.815402254	0.662	0.355	8.58E-90	LRPAP1	Hepatocytes
RBM3	5.79E-94	0.699336917	0.684	0.355	1.48E-89	RBM3	Hepatocytes
LAMTOR1	5.96E-94	0.811857559	0.606	0.284	1.52E-89	LAMTOR1	Hepatocytes
NDUFB5	6.54E-94	0.831034244	0.726	0.443	1.67E-89	NDUFB5	Hepatocytes
CAPZA2	1.18E-93	0.920216744	0.692	0.395	3.00E-89	CAPZA2	Hepatocytes
OTUD6B-AS1	1.93E-93	0.863135866	0.508	0.193	4.93E-89	OTUD6B-AS1	Hepatocytes
HRG	2.12E-93	-0.852084552	0.473	0.681	5.41E-89	HRG	Hepatocytes
HNRNPA2B1	2.83E-93	0.663147582	0.913	0.717	7.21E-89	HNRNPA2B1	Hepatocytes
UGT2B7	3.04E-93	-1.25322845	0.432	0.597	7.75E-89	UGT2B7	Hepatocytes
CLTA	4.74E-93	1.035317113	0.683	0.425	1.21E-88	CLTA	Hepatocytes
LYPLA1	6.85E-93	0.977183644	0.578	0.27	1.75E-88	LYPLA1	Hepatocytes
MAP3K13	8.07E-93	0.753276728	0.591	0.258	2.06E-88	MAP3K13	Hepatocytes
CCDC167	1.49E-92	1.048488857	0.607	0.3	3.80E-88	CCDC167	Hepatocytes
UBE2I	2.58E-92	1.009768564	0.56	0.245	6.58E-88	UBE2I	Hepatocytes
CCDC124	3.47E-92	0.986584922	0.544	0.235	8.83E-88	CCDC124	Hepatocytes
ERP29	5.25E-92	0.672180636	0.827	0.594	1.34E-87	ERP29	Hepatocytes
EBP	7.88E-92	1.173841245	0.701	0.464	2.01E-87	EBP	Hepatocytes
HSBP1	1.11E-91	1.060305786	0.737	0.448	2.83E-87	HSBP1	Hepatocytes
C14orf166	1.18E-91	0.796267686	0.703	0.397	3.00E-87	C14orf166	Hepatocytes
RAMP1	1.42E-91	1.309776997	0.517	0.229	3.62E-87	RAMP1	Hepatocytes
COX7A2L	1.80E-91	0.761747592	0.745	0.467	4.59E-87	COX7A2L	Hepatocytes
HAX1	2.27E-91	0.943240551	0.584	0.276	5.79E-87	HAX1	Hepatocytes
TFG	5.34E-91	0.85685127	0.594	0.27	1.36E-86	TFG	Hepatocytes
DAD1	6.78E-91	0.612838582	0.841	0.613	1.73E-86	DAD1	Hepatocytes
PDAP1	9.22E-91	0.907787992	0.528	0.212	2.35E-86	PDAP1	Hepatocytes
CFB	1.22E-90	-1.164678098	0.705	0.722	3.12E-86	CFB	Hepatocytes
RPL18	1.27E-90	0.606851124	0.978	0.941	3.22E-86	RPL18	Hepatocytes
ZFAND2A	2.16E-90	1.660563505	0.529	0.237	5.49E-86	ZFAND2A	Hepatocytes
RPS26	2.64E-90	0.725045303	0.967	0.936	6.71E-86	RPS26	Hepatocytes
RPL15	2.64E-90	0.651160573	0.976	0.975	6.74E-86	RPL15	Hepatocytes
PPP4C	2.89E-90	0.937694011	0.614	0.296	7.37E-86	PPP4C	Hepatocytes
UQCRB	3.45E-90	0.631546381	0.956	0.933	8.79E-86	UQCRB	Hepatocytes
ARF1	5.00E-90	0.777851095	0.75	0.444	1.27E-85	ARF1	Hepatocytes
EMC4	5.32E-90	0.794498868	0.561	0.243	1.36E-85	EMC4	Hepatocytes
BST21	6.44E-90	0.808111507	0.721	0.438	1.64E-85	BST2	Hepatocytes
IGFBP1	7.79E-90	-0.593811428	0.445	0.685	1.98E-85	IGFBP1	Hepatocytes
PLG	7.98E-90	-1.168909515	0.63	0.67	2.03E-85	PLG	Hepatocytes
KIF5B1	1.94E-89	0.899421518	0.522	0.21	4.95E-85	KIF5B	Hepatocytes
CCDC47	2.70E-89	0.941682815	0.542	0.236	6.89E-85	CCDC47	Hepatocytes
DPY30	3.50E-89	0.687905081	0.672	0.347	8.92E-85	DPY30	Hepatocytes
UQCRH	3.69E-89	0.640083809	0.908	0.778	9.41E-85	UQCRH	Hepatocytes
ATP5F1	3.70E-89	0.685080923	0.726	0.425	9.44E-85	ATP5F1	Hepatocytes
CBR1	3.83E-89	1.330193067	0.658	0.411	9.76E-85	CBR1	Hepatocytes
SEC11A	1.06E-88	0.726060162	0.72	0.429	2.70E-84	SEC11A	Hepatocytes
H3F3A	1.94E-88	0.632315216	0.959	0.888	4.94E-84	H3F3A	Hepatocytes
PSMD14	2.53E-88	0.897609261	0.541	0.231	6.44E-84	PSMD14	Hepatocytes
HSPB11	3.07E-88	1.026373715	0.568	0.266	7.81E-84	HSPB11	Hepatocytes
MRPS18B	4.48E-88	0.808609701	0.597	0.285	1.14E-83	MRPS18B	Hepatocytes
TSC22D11	1.30E-87	0.956640939	0.601	0.293	3.30E-83	TSC22D1	Hepatocytes
RPL28	1.38E-87	0.677994298	0.988	0.969	3.51E-83	RPL28	Hepatocytes
RPS4X	1.39E-87	0.502432313	0.982	0.961	3.54E-83	RPS4X	Hepatocytes
RBX1	1.43E-87	0.766372556	0.754	0.467	3.64E-83	RBX1	Hepatocytes
TPM11	2.10E-87	0.543175763	0.663	0.334	5.35E-83	TPM1	Hepatocytes
SDHC	3.18E-87	0.839701122	0.754	0.495	8.11E-83	SDHC	Hepatocytes
HSPA9	3.42E-87	0.723088477	0.701	0.395	8.72E-83	HSPA9	Hepatocytes
TMCO1	5.14E-87	0.674781087	0.793	0.545	1.31E-82	TMCO1	Hepatocytes
ITIH1	7.20E-87	-1.10622307	0.569	0.673	1.83E-82	ITIH1	Hepatocytes
ESF1	8.55E-87	0.937568629	0.504	0.204	2.18E-82	ESF1	Hepatocytes
SDF2L1	3.46E-86	1.171558668	0.647	0.378	8.81E-82	SDF2L1	Hepatocytes
HTATIP2	3.97E-86	0.908142811	0.565	0.257	1.01E-81	HTATIP2	Hepatocytes
TEX264	4.32E-86	0.842476288	0.527	0.222	1.10E-81	TEX264	Hepatocytes
HNRNPC	1.58E-85	0.646136708	0.82	0.57	4.02E-81	HNRNPC	Hepatocytes
EIF3I	2.75E-85	0.700242898	0.677	0.376	7.00E-81	EIF3I	Hepatocytes
ATP5C1	3.19E-85	0.707437775	0.84	0.623	8.12E-81	ATP5C1	Hepatocytes
AP1S1	3.55E-85	0.798598346	0.54	0.233	9.04E-81	AP1S1	Hepatocytes
LSM5	3.80E-85	0.9309258	0.739	0.478	9.69E-81	LSM5	Hepatocytes
MRPS15	4.46E-85	0.836765687	0.648	0.358	1.14E-80	MRPS15	Hepatocytes
TBCB2	6.23E-85	0.806237342	0.508	0.204	1.59E-80	TBCB	Hepatocytes
EEF1D	8.21E-85	0.609643218	0.952	0.872	2.09E-80	EEF1D	Hepatocytes
RPS20	8.87E-85	0.604157782	0.975	0.959	2.26E-80	RPS20	Hepatocytes
NDUFA121	1.04E-84	0.747442644	0.733	0.451	2.64E-80	NDUFA12	Hepatocytes
RNH1	1.34E-84	0.75870065	0.595	0.288	3.40E-80	RNH1	Hepatocytes
NAP1L1	2.12E-84	0.675225823	0.747	0.462	5.41E-80	NAP1L1	Hepatocytes
METTL7A	6.68E-84	-1.106584726	0.515	0.641	1.70E-79	METTL7A	Hepatocytes
ARL4A	1.11E-83	1.047464096	0.511	0.222	2.82E-79	ARL4A	Hepatocytes
XRN2	1.73E-83	0.845971047	0.501	0.2	4.42E-79	XRN2	Hepatocytes
DERL1	2.34E-83	0.970922186	0.523	0.224	5.97E-79	DERL1	Hepatocytes
LAMTOR4	3.13E-83	0.695028539	0.779	0.52	7.97E-79	LAMTOR4	Hepatocytes
SNRPD31	4.05E-83	0.688212868	0.721	0.419	1.03E-78	SNRPD3	Hepatocytes
EMC7	5.64E-83	0.765511598	0.577	0.272	1.44E-78	EMC7	Hepatocytes
NDRG2	5.85E-83	-1.47801283	0.402	0.551	1.49E-78	NDRG2	Hepatocytes
PDCD5	6.45E-83	0.787299072	0.676	0.378	1.64E-78	PDCD5	Hepatocytes
SNHG25	8.73E-83	-0.6929812	0.459	0.631	2.22E-78	SNHG25	Hepatocytes
ZNF207	3.98E-82	0.735513584	0.556	0.241	1.01E-77	ZNF207	Hepatocytes
HNRNPR	4.97E-82	0.921530394	0.523	0.225	1.26E-77	HNRNPR	Hepatocytes
AUP1	6.07E-82	0.725562085	0.633	0.329	1.55E-77	AUP1	Hepatocytes
PPP1CA	6.45E-82	0.750881989	0.681	0.379	1.64E-77	PPP1CA	Hepatocytes
15-Sep	7.42E-82	0.801281801	0.699	0.415	1.89E-77	15-Sep	Hepatocytes
HSP90AA12	7.46E-82	0.746648126	0.964	0.876	1.90E-77	HSP90AA1	Hepatocytes
HEXB	9.93E-82	1.139227784	0.545	0.269	2.53E-77	HEXB	Hepatocytes
C8B	1.00E-81	-1.244645095	0.337	0.515	2.55E-77	C8B	Hepatocytes
LAMTOR5	1.21E-81	0.641738298	0.823	0.589	3.08E-77	LAMTOR5	Hepatocytes
PSMA5	1.71E-81	0.665609594	0.622	0.313	4.36E-77	PSMA5	Hepatocytes
PCNP	3.99E-81	0.712870815	0.612	0.298	1.02E-76	PCNP	Hepatocytes
ZFP363	5.62E-81	-1.469452183	0.606	0.746	1.43E-76	ZFP36	Hepatocytes
C6orf48	2.64E-80	0.870660603	0.583	0.287	6.72E-76	C6orf48	Hepatocytes
ANP32B	3.81E-80	1.065635431	0.529	0.244	9.70E-76	ANP32B	Hepatocytes
FBL	6.50E-80	0.904091251	0.563	0.265	1.66E-75	FBL	Hepatocytes
CBX31	6.71E-80	0.764512775	0.708	0.403	1.71E-75	CBX3	Hepatocytes
MRPL24	7.06E-80	0.789191316	0.578	0.287	1.80E-75	MRPL24	Hepatocytes
HSPA1B1	7.41E-80	1.175027044	0.79	0.538	1.89E-75	HSPA1B	Hepatocytes
FXR1	8.48E-80	0.768461047	0.529	0.23	2.16E-75	FXR1	Hepatocytes
GADD45B2	2.36E-79	-0.955056514	0.533	0.671	6.00E-75	GADD45B	Hepatocytes
SUPT4H1	4.25E-79	0.737208056	0.649	0.343	1.08E-74	SUPT4H1	Hepatocytes
SERPINF2	1.23E-78	-1.171240739	0.511	0.622	3.14E-74	SERPINF2	Hepatocytes
TMEM37	1.37E-78	0.911850948	0.538	0.249	3.48E-74	TMEM37	Hepatocytes
RAB11A	2.39E-78	0.635878716	0.671	0.369	6.08E-74	RAB11A	Hepatocytes
H2AFV	3.29E-78	1.025867444	0.584	0.301	8.39E-74	H2AFV	Hepatocytes
SRSF91	3.80E-78	0.844887826	0.599	0.327	9.69E-74	SRSF9	Hepatocytes
SMS	7.02E-78	0.872480933	0.52	0.229	1.79E-73	SMS	Hepatocytes
SPCS1	7.97E-78	0.605065981	0.857	0.685	2.03E-73	SPCS1	Hepatocytes
RPL39	1.17E-77	0.709024415	0.99	0.987	2.97E-73	RPL39	Hepatocytes
COA3	1.34E-77	0.683571847	0.774	0.517	3.41E-73	COA3	Hepatocytes
DEK	1.50E-77	0.875763619	0.586	0.297	3.82E-73	DEK	Hepatocytes
S100A16	2.21E-77	0.827150407	0.682	0.415	5.64E-73	S100A16	Hepatocytes
TUBB4B	5.76E-77	0.578119083	0.598	0.295	1.47E-72	TUBB4B	Hepatocytes
ATP5I	7.49E-77	-0.500991289	0.935	0.915	1.91E-72	ATP5I	Hepatocytes
MRPS16	8.35E-77	0.699185575	0.603	0.3	2.13E-72	MRPS16	Hepatocytes
MDH21	9.58E-77	0.57295378	0.761	0.506	2.44E-72	MDH2	Hepatocytes
ARPC51	1.17E-76	0.691263562	0.717	0.433	2.97E-72	ARPC5	Hepatocytes
PRRC2C1	1.21E-76	0.685386029	0.56	0.266	3.09E-72	PRRC2C	Hepatocytes
PPP2R1A1	3.39E-76	0.749002556	0.53	0.234	8.63E-72	PPP2R1A	Hepatocytes
SRSF3	5.41E-76	0.59068929	0.794	0.517	1.38E-71	SRSF3	Hepatocytes
GRHPR	9.43E-76	-0.995851782	0.593	0.699	2.40E-71	GRHPR	Hepatocytes
LRG1	3.10E-75	-1.372623127	0.421	0.556	7.91E-71	LRG1	Hepatocytes
BRK1	4.03E-75	0.601806069	0.76	0.503	1.03E-70	BRK1	Hepatocytes
PSMA3	5.01E-75	0.618031827	0.699	0.41	1.28E-70	PSMA3	Hepatocytes
SF3B2	7.78E-75	0.719420035	0.551	0.257	1.98E-70	SF3B2	Hepatocytes
7-Sep	9.24E-75	0.703315525	0.606	0.306	2.35E-70	7-Sep	Hepatocytes
GDI21	1.88E-74	0.821801303	0.697	0.426	4.79E-70	GDI2	Hepatocytes
PSMD7	2.55E-74	0.852089133	0.571	0.288	6.50E-70	PSMD7	Hepatocytes
AAMP	3.21E-74	0.821093339	0.51	0.223	8.18E-70	AAMP	Hepatocytes
ECHS1	4.38E-74	-0.90647042	0.789	0.809	1.12E-69	ECHS1	Hepatocytes
VCP	5.28E-74	1.016729879	0.526	0.248	1.34E-69	VCP	Hepatocytes
SEC11C	7.23E-74	0.735867931	0.707	0.453	1.84E-69	SEC11C	Hepatocytes
CXCL21	9.94E-74	-0.983619837	0.484	0.641	2.53E-69	CXCL2	Hepatocytes
MRPL27	1.19E-73	0.672678381	0.681	0.393	3.04E-69	MRPL27	Hepatocytes
VPS28	1.26E-73	0.637062905	0.75	0.506	3.21E-69	VPS28	Hepatocytes
HLA-B	1.32E-73	-0.829036516	0.897	0.911	3.36E-69	HLA-B	Hepatocytes
SYNGR2	1.40E-73	0.757552458	0.529	0.242	3.57E-69	SYNGR2	Hepatocytes
ITIH3	1.98E-73	-0.926671855	0.485	0.63	5.04E-69	ITIH3	Hepatocytes
MGMT	2.11E-73	-1.062487777	0.593	0.668	5.39E-69	MGMT	Hepatocytes
SLC25A3	3.30E-73	0.537506573	0.855	0.659	8.40E-69	SLC25A3	Hepatocytes
IDH1	5.20E-73	0.743056802	0.75	0.491	1.33E-68	IDH1	Hepatocytes
SLC22A18	6.22E-73	0.975945704	0.507	0.242	1.58E-68	SLC22A18	Hepatocytes
ARL1	8.69E-73	0.770618086	0.52	0.237	2.21E-68	ARL1	Hepatocytes
UBE2N	1.58E-72	0.581290847	0.576	0.276	4.03E-68	UBE2N	Hepatocytes
EIF4A2	5.19E-72	0.516174187	0.846	0.599	1.32E-67	EIF4A2	Hepatocytes
AP3S1	7.53E-72	0.780944813	0.616	0.334	1.92E-67	AP3S1	Hepatocytes
SLPI	1.17E-71	-0.700482235	0.496	0.673	2.98E-67	SLPI	Hepatocytes
SARS	1.55E-71	0.791812738	0.558	0.281	3.94E-67	SARS	Hepatocytes
APH1A	1.99E-71	0.640591698	0.546	0.257	5.07E-67	APH1A	Hepatocytes
ERRFI1	2.01E-71	-0.939034354	0.567	0.708	5.13E-67	ERRFI1	Hepatocytes
RPS10	2.44E-71	0.556080756	0.957	0.918	6.20E-67	RPS10	Hepatocytes
CCL3	2.65E-71	-1.066781248	0.364	0.534	6.75E-67	CCL3	Hepatocytes
RBP5	3.20E-71	-1.328220677	0.398	0.54	8.15E-67	RBP5	Hepatocytes
VMP1	4.86E-71	0.746565224	0.739	0.486	1.24E-66	VMP1	Hepatocytes
COPZ1	5.45E-71	0.808496134	0.599	0.327	1.39E-66	COPZ1	Hepatocytes
RPS19BP1	6.52E-71	0.643973123	0.666	0.374	1.66E-66	RPS19BP1	Hepatocytes
PON2	6.89E-71	0.661669466	0.707	0.427	1.76E-66	PON2	Hepatocytes
MPLKIP	1.20E-70	0.753822988	0.621	0.342	3.06E-66	MPLKIP	Hepatocytes
EIF3K	1.32E-70	0.543000849	0.834	0.636	3.36E-66	EIF3K	Hepatocytes
RPL42	1.51E-70	0.610872919	0.932	0.855	3.85E-66	RPL4	Hepatocytes
POLDIP2	2.17E-70	0.791842625	0.506	0.236	5.53E-66	POLDIP2	Hepatocytes
MRPL12	3.01E-70	0.79455229	0.642	0.386	7.67E-66	MRPL12	Hepatocytes
TRAM1	3.69E-70	0.732869702	0.719	0.474	9.41E-66	TRAM1	Hepatocytes
MRPL36	4.60E-70	0.761425435	0.552	0.278	1.17E-65	MRPL36	Hepatocytes
RAD23A	5.27E-70	0.621279379	0.564	0.278	1.34E-65	RAD23A	Hepatocytes
SHFM1	1.10E-69	0.60470329	0.895	0.754	2.81E-65	SHFM1	Hepatocytes
TMEM50A	2.71E-69	0.53300908	0.65	0.355	6.91E-65	TMEM50A	Hepatocytes
APOH1	3.00E-69	-0.584581845	0.787	0.852	7.63E-65	APOH	Hepatocytes
C7orf73	3.78E-69	0.669034443	0.675	0.4	9.64E-65	C7orf73	Hepatocytes
NDUFS2	8.34E-69	0.69318029	0.688	0.428	2.12E-64	NDUFS2	Hepatocytes
PRDX51	1.16E-68	0.502701798	0.882	0.726	2.97E-64	PRDX5	Hepatocytes
ALDH2	2.16E-68	-0.973200715	0.599	0.726	5.50E-64	ALDH2	Hepatocytes
OS9	2.26E-68	0.724591729	0.663	0.391	5.75E-64	OS9	Hepatocytes
HSPE11	2.55E-68	0.516694901	0.954	0.863	6.49E-64	HSPE1	Hepatocytes
CAPZB	2.94E-68	0.582930248	0.64	0.351	7.48E-64	CAPZB	Hepatocytes
SLC27A5	3.93E-68	-1.113157619	0.431	0.565	1.00E-63	SLC27A5	Hepatocytes
ORMDL2	4.57E-68	0.693194837	0.53	0.249	1.16E-63	ORMDL2	Hepatocytes
GSDMD	5.83E-68	0.758685265	0.59	0.322	1.49E-63	GSDMD	Hepatocytes
DDX18	6.52E-68	0.642466689	0.597	0.31	1.66E-63	DDX18	Hepatocytes
DPM1	8.38E-68	0.802752665	0.503	0.23	2.13E-63	DPM1	Hepatocytes
POLR2G	1.58E-67	0.722015231	0.527	0.251	4.01E-63	POLR2G	Hepatocytes
CIB1	2.74E-67	0.526111075	0.764	0.511	6.98E-63	CIB1	Hepatocytes
ECHDC2	2.83E-67	-1.146998014	0.485	0.595	7.22E-63	ECHDC2	Hepatocytes
HNRNPF	5.72E-67	0.556565844	0.712	0.434	1.46E-62	HNRNPF	Hepatocytes
POLR2F	6.07E-67	0.773411224	0.792	0.571	1.55E-62	POLR2F	Hepatocytes
AMBP2	8.61E-67	-0.532817172	0.898	0.953	2.19E-62	AMBP	Hepatocytes
TOMM7	1.28E-66	0.784876387	0.899	0.794	3.27E-62	TOMM7	Hepatocytes
DUSP1	5.47E-66	-0.978645878	0.733	0.845	1.39E-61	DUSP1	Hepatocytes
PSMF1	1.70E-65	0.70548073	0.519	0.244	4.32E-61	PSMF1	Hepatocytes
NDUFB31	2.06E-65	0.523216561	0.776	0.526	5.26E-61	NDUFB3	Hepatocytes
FAM213A	2.47E-65	0.612977036	0.6	0.325	6.30E-61	FAM213A	Hepatocytes
ENSA	4.52E-65	0.622764781	0.612	0.333	1.15E-60	ENSA	Hepatocytes
AADAC	6.57E-65	-0.911380421	0.534	0.647	1.67E-60	AADAC	Hepatocytes
POLD4	7.86E-65	-1.184261022	0.39	0.521	2.00E-60	POLD4	Hepatocytes
HSPA81	1.75E-64	0.604254418	0.865	0.673	4.46E-60	HSPA8	Hepatocytes
LUC7L3	1.85E-64	0.513437968	0.531	0.248	4.71E-60	LUC7L3	Hepatocytes
GPX4	3.23E-64	0.531876939	0.916	0.81	8.22E-60	GPX4	Hepatocytes
IER3IP1	5.43E-64	0.695704995	0.662	0.404	1.38E-59	IER3IP1	Hepatocytes
TIMM17B	5.62E-64	0.593851211	0.527	0.252	1.43E-59	TIMM17B	Hepatocytes
TECR	1.12E-63	0.558991917	0.663	0.398	2.84E-59	TECR	Hepatocytes
PMF1	2.02E-63	0.73281684	0.506	0.245	5.14E-59	PMF1	Hepatocytes
POLR1D	1.40E-62	0.500830121	0.546	0.274	3.58E-58	POLR1D	Hepatocytes
SET	1.63E-62	0.607961039	0.698	0.436	4.16E-58	SET	Hepatocytes
FGL1	2.84E-62	-0.630801321	0.67	0.778	7.22E-58	FGL1	Hepatocytes
XRCC5	2.92E-62	0.586793147	0.633	0.363	7.43E-58	XRCC5	Hepatocytes
CAP11	3.24E-62	0.588030437	0.568	0.291	8.25E-58	CAP1	Hepatocytes
IGFBP4	3.31E-62	-1.255844419	0.421	0.541	8.44E-58	IGFBP4	Hepatocytes
AK4	3.53E-62	0.816484668	0.503	0.248	8.98E-58	AK4	Hepatocytes
RRBP11	4.14E-62	0.803381321	0.676	0.432	1.05E-57	RRBP1	Hepatocytes
EWSR1	6.36E-62	0.563111648	0.551	0.27	1.62E-57	EWSR1	Hepatocytes
SERBP1	7.25E-62	0.547138602	0.782	0.544	1.85E-57	SERBP1	Hepatocytes
GNB21	7.27E-62	0.613711739	0.547	0.279	1.85E-57	GNB2	Hepatocytes
EIF3M	1.01E-61	0.601830158	0.608	0.338	2.57E-57	EIF3M	Hepatocytes
MSMO1	1.54E-61	0.958826309	0.536	0.298	3.93E-57	MSMO1	Hepatocytes
TXNL1	1.47E-60	0.624250439	0.574	0.311	3.74E-56	TXNL1	Hepatocytes
RPS14	1.60E-60	0.551854149	0.99	0.992	4.07E-56	RPS14	Hepatocytes
MRPS35	2.63E-60	0.780879273	0.503	0.25	6.71E-56	MRPS35	Hepatocytes
GOT1	2.78E-60	-1.191079172	0.441	0.555	7.09E-56	GOT1	Hepatocytes
ATP6AP2	3.44E-60	0.540990035	0.61	0.337	8.77E-56	ATP6AP2	Hepatocytes
RPL38	4.69E-60	0.592926028	0.975	0.954	1.20E-55	RPL38	Hepatocytes
TMEM230	1.10E-59	0.635023779	0.77	0.546	2.80E-55	TMEM230	Hepatocytes
SPG21	1.42E-59	0.775159882	0.516	0.261	3.63E-55	SPG21	Hepatocytes
RTN3	1.56E-59	0.62986465	0.576	0.312	3.97E-55	RTN3	Hepatocytes
BTG1	3.39E-59	-0.970862849	0.761	0.792	8.64E-55	BTG1	Hepatocytes
KDELR21	3.68E-59	0.559507505	0.771	0.542	9.37E-55	KDELR2	Hepatocytes
ATP5A1	3.73E-59	0.514936855	0.779	0.586	9.49E-55	ATP5A1	Hepatocytes
UFC11	5.86E-59	0.519057534	0.667	0.396	1.49E-54	UFC1	Hepatocytes
PTMS2	8.34E-59	-0.890947871	0.714	0.727	2.12E-54	PTMS	Hepatocytes
MRPS5	9.05E-59	0.645642971	0.519	0.254	2.31E-54	MRPS5	Hepatocytes
CFHR1	1.06E-58	-0.504293079	0.609	0.741	2.69E-54	CFHR1	Hepatocytes
MRPS33	1.13E-58	0.514060804	0.647	0.374	2.89E-54	MRPS33	Hepatocytes
RAB4A	2.81E-58	0.648787287	0.553	0.296	7.15E-54	RAB4A	Hepatocytes
NONO	3.37E-58	0.571247985	0.606	0.337	8.58E-54	NONO	Hepatocytes
HNRNPM	3.38E-58	0.527520147	0.608	0.336	8.61E-54	HNRNPM	Hepatocytes
HNRNPA0	3.77E-58	0.62669291	0.593	0.33	9.60E-54	HNRNPA0	Hepatocytes
PAIP2	6.39E-58	0.521153555	0.674	0.409	1.63E-53	PAIP2	Hepatocytes
ZFAND52	1.23E-57	-0.978238294	0.579	0.65	3.14E-53	ZFAND5	Hepatocytes
RNF5	2.76E-57	0.664784465	0.626	0.371	7.04E-53	RNF5	Hepatocytes
MORF4L1	4.49E-57	0.517352367	0.824	0.614	1.14E-52	MORF4L1	Hepatocytes
EEF1B2	1.07E-56	0.635337277	0.863	0.733	2.73E-52	EEF1B2	Hepatocytes
FAM162A	1.71E-56	0.654710847	0.713	0.477	4.35E-52	FAM162A	Hepatocytes
AK2	1.88E-56	0.592928244	0.578	0.323	4.79E-52	AK2	Hepatocytes
PSMB4	3.81E-56	0.585609729	0.607	0.345	9.71E-52	PSMB4	Hepatocytes
ACADVL	4.90E-56	-1.054716593	0.551	0.615	1.25E-51	ACADVL	Hepatocytes
EIF3F	8.62E-56	0.600540287	0.605	0.362	2.20E-51	EIF3F	Hepatocytes
RPL26L1	3.10E-55	0.501839216	0.516	0.261	7.90E-51	RPL26L1	Hepatocytes
ARL6IP11	5.17E-55	-0.589061608	0.69	0.749	1.32E-50	ARL6IP1	Hepatocytes
S100A111	2.24E-54	0.711165014	0.602	0.375	5.71E-50	S100A11	Hepatocytes
RPS19	2.60E-54	0.538291787	0.996	0.994	6.61E-50	RPS19	Hepatocytes
BNIP3	4.70E-54	0.828290778	0.723	0.55	1.20E-49	BNIP3	Hepatocytes
AGT	8.95E-54	0.779116996	0.864	0.837	2.28E-49	AGT	Hepatocytes
NDUFS8	1.77E-53	0.552003463	0.695	0.474	4.51E-49	NDUFS8	Hepatocytes
YIF1A	1.85E-53	0.615401477	0.617	0.382	4.71E-49	YIF1A	Hepatocytes
SCCPDH	2.65E-53	0.635156429	0.65	0.42	6.75E-49	SCCPDH	Hepatocytes
CD991	3.11E-53	0.581427431	0.666	0.43	7.92E-49	CD99	Hepatocytes
FAM96A	3.16E-53	0.569212393	0.663	0.418	8.05E-49	FAM96A	Hepatocytes
SPTSSA	5.14E-53	0.58180965	0.57	0.31	1.31E-48	SPTSSA	Hepatocytes
GPX2	7.22E-53	1.115778741	0.663	0.5	1.84E-48	GPX2	Hepatocytes
NDUFA8	1.18E-52	0.563449668	0.531	0.285	3.01E-48	NDUFA8	Hepatocytes
RPN1	1.38E-52	0.599567122	0.654	0.4	3.51E-48	RPN1	Hepatocytes
TMEM167A	2.03E-52	0.534837683	0.59	0.344	5.17E-48	TMEM167A	Hepatocytes
MRPL22	4.58E-52	0.513658145	0.545	0.289	1.17E-47	MRPL22	Hepatocytes
DBI1	4.84E-52	0.8458755	0.923	0.879	1.23E-47	DBI	Hepatocytes
PMVK	5.08E-52	0.592751401	0.535	0.294	1.29E-47	PMVK	Hepatocytes
RTF1	5.43E-52	0.544818142	0.53	0.278	1.38E-47	RTF1	Hepatocytes
TXNIP1	7.71E-52	-0.620874772	0.503	0.636	1.96E-47	TXNIP	Hepatocytes
GPRC5C	1.54E-51	0.660442977	0.518	0.277	3.92E-47	GPRC5C	Hepatocytes
MRPS34	1.67E-51	0.6384881	0.54	0.305	4.24E-47	MRPS34	Hepatocytes
GAMT	3.68E-51	-0.894476027	0.579	0.659	9.38E-47	GAMT	Hepatocytes
FKBP3	4.84E-51	0.526575947	0.58	0.327	1.23E-46	FKBP3	Hepatocytes
MESDC2	5.08E-51	0.570491543	0.535	0.282	1.29E-46	MESDC2	Hepatocytes
FAAP20	1.08E-50	0.681083243	0.506	0.271	2.74E-46	FAAP20	Hepatocytes
ACTR31	1.35E-50	0.520074012	0.51	0.265	3.43E-46	ACTR3	Hepatocytes
GGH	1.50E-50	1.601189888	0.674	0.517	3.83E-46	GGH	Hepatocytes
PON1	1.56E-50	-0.799587652	0.493	0.616	3.98E-46	PON1	Hepatocytes
CTSL1	1.67E-50	0.562247224	0.604	0.355	4.25E-46	CTSL	Hepatocytes
SF3B5	1.70E-49	0.54381217	0.728	0.504	4.33E-45	SF3B5	Hepatocytes
RPS3	2.01E-49	0.500075195	0.973	0.969	5.12E-45	RPS3	Hepatocytes
STRAP	3.20E-49	0.643329921	0.513	0.276	8.16E-45	STRAP	Hepatocytes
MRPL52	3.67E-49	0.514191715	0.747	0.511	9.34E-45	MRPL52	Hepatocytes
ACSM2B	4.27E-49	-0.779468809	0.359	0.518	1.09E-44	ACSM2B	Hepatocytes
ROMO1	9.05E-49	0.515310459	0.866	0.726	2.31E-44	ROMO1	Hepatocytes
CCNG1	9.42E-49	0.516184246	0.503	0.264	2.40E-44	CCNG1	Hepatocytes
SEC62	2.03E-48	-0.547382532	0.838	0.807	5.18E-44	SEC62	Hepatocytes
NME4	2.63E-48	0.721346061	0.54	0.306	6.71E-44	NME4	Hepatocytes
SLC2A2	3.38E-48	-0.506279201	0.427	0.626	8.62E-44	SLC2A2	Hepatocytes
KNG1	3.81E-48	-0.513574445	0.59	0.735	9.71E-44	KNG1	Hepatocytes
YWHAZ	7.81E-48	0.558425585	0.733	0.528	1.99E-43	YWHAZ	Hepatocytes
MT-ND31	8.27E-48	1.318670817	0.931	0.942	2.11E-43	MT-ND3	Hepatocytes
CYB5R31	9.14E-48	0.647560122	0.583	0.343	2.33E-43	CYB5R3	Hepatocytes
MCTS1	2.60E-47	0.57258331	0.532	0.295	6.63E-43	MCTS1	Hepatocytes
KRTCAP2	6.61E-47	0.507832059	0.832	0.643	1.68E-42	KRTCAP2	Hepatocytes
FAM96B	1.38E-46	0.561224386	0.723	0.515	3.51E-42	FAM96B	Hepatocytes
GATM	1.97E-46	-0.53689302	0.712	0.794	5.03E-42	GATM	Hepatocytes
DDX211	2.34E-46	0.633092236	0.508	0.282	5.95E-42	DDX21	Hepatocytes
LEAP2	2.62E-46	-0.623983242	0.571	0.665	6.66E-42	LEAP2	Hepatocytes
TXNDC17	5.57E-46	0.518797267	0.734	0.513	1.42E-41	TXNDC17	Hepatocytes
SARAF1	7.04E-46	-0.896787956	0.624	0.648	1.79E-41	SARAF	Hepatocytes
SUMF2	1.06E-45	0.558923448	0.545	0.308	2.71E-41	SUMF2	Hepatocytes
RPS27L	1.08E-45	-0.618920839	0.881	0.866	2.75E-41	RPS27L	Hepatocytes
RPA3	3.69E-45	0.606071015	0.617	0.389	9.41E-41	RPA3	Hepatocytes
ERP44	4.00E-45	0.511968087	0.505	0.273	1.02E-40	ERP44	Hepatocytes
H1F0	4.84E-45	0.648920466	0.528	0.301	1.23E-40	H1F0	Hepatocytes
APRT1	5.03E-45	0.538298016	0.765	0.589	1.28E-40	APRT	Hepatocytes
RPS24	1.02E-44	0.989748445	0.936	0.909	2.60E-40	RPS2	Hepatocytes
RAB18	2.11E-44	0.542693569	0.539	0.303	5.37E-40	RAB18	Hepatocytes
MKKS	4.97E-44	0.505604493	0.618	0.383	1.27E-39	MKKS	Hepatocytes
CFDP1	4.05E-43	0.553672339	0.567	0.335	1.03E-38	CFDP1	Hepatocytes
ARF5	7.36E-43	0.501417954	0.527	0.299	1.87E-38	ARF5	Hepatocytes
ATP5D1	8.97E-43	-0.62789065	0.695	0.739	2.28E-38	ATP5D	Hepatocytes
DPM3	2.52E-42	0.534561888	0.606	0.389	6.41E-38	DPM3	Hepatocytes
ID21	7.41E-42	-0.692708368	0.7	0.767	1.89E-37	ID2	Hepatocytes
ZFAS1	9.23E-42	0.583872303	0.678	0.472	2.35E-37	ZFAS1	Hepatocytes
BAAT	5.34E-41	-0.615535234	0.479	0.632	1.36E-36	BAAT	Hepatocytes
MYDGF1	1.07E-40	0.523081867	0.666	0.461	2.72E-36	MYDGF	Hepatocytes
FCGRT1	1.79E-40	-0.579187658	0.652	0.698	4.55E-36	FCGRT	Hepatocytes
ARG1	3.94E-40	-0.985204195	0.394	0.576	1.00E-35	ARG1	Hepatocytes
C19orf53	5.33E-40	0.52252708	0.802	0.626	1.36E-35	C19orf53	Hepatocytes
NGFRAP1	1.46E-39	0.592754725	0.661	0.51	3.73E-35	NGFRAP1	Hepatocytes
COMT1	3.79E-39	-1.063102992	0.491	0.56	9.66E-35	COMT	Hepatocytes
MLEC	3.16E-38	0.512025294	0.541	0.319	8.04E-34	MLEC	Hepatocytes
PON3	1.09E-37	-0.963413378	0.417	0.508	2.79E-33	PON3	Hepatocytes
STOM1	2.67E-37	-1.001532151	0.461	0.532	6.80E-33	STOM	Hepatocytes
EFNA11	7.22E-37	0.599967585	0.584	0.377	1.84E-32	EFNA1	Hepatocytes
HGD	1.88E-36	-1.29965418	0.521	0.574	4.78E-32	HGD	Hepatocytes
HPN	6.77E-36	-0.867026896	0.444	0.527	1.73E-31	HPN	Hepatocytes
NUCB2	2.19E-35	0.694677407	0.517	0.32	5.58E-31	NUCB2	Hepatocytes
IL32	3.76E-35	-0.522371612	0.833	0.884	9.57E-31	IL32	Hepatocytes
PROC	9.03E-35	-0.730422784	0.504	0.582	2.30E-30	PROC	Hepatocytes
FKBP11	9.07E-35	0.79469688	0.523	0.342	2.31E-30	FKBP11	Hepatocytes
MIF1	3.92E-34	0.668274055	0.782	0.713	9.99E-30	MIF	Hepatocytes
EPHX1	5.06E-33	1.062093578	0.715	0.723	1.29E-28	EPHX1	Hepatocytes
F2	5.52E-31	-0.554922998	0.724	0.688	1.41E-26	F2	Hepatocytes
GLUD1	8.80E-31	-1.003716683	0.5	0.54	2.24E-26	GLUD1	Hepatocytes
PXMP2	1.78E-30	-0.539156196	0.463	0.606	4.53E-26	PXMP2	Hepatocytes
RTN4	1.34E-29	-0.560257022	0.711	0.708	3.42E-25	RTN4	Hepatocytes
ANGPTL3	1.85E-29	-0.595224766	0.548	0.654	4.71E-25	ANGPTL3	Hepatocytes
HLA-DPB11	2.75E-29	-0.710658488	0.445	0.516	7.01E-25	HLA-DPB1	Hepatocytes
GLUL1	3.18E-28	1.188049684	0.725	0.554	8.11E-24	GLUL	Hepatocytes
RPS171	1.70E-27	0.681447113	0.969	0.969	4.32E-23	RPS17	Hepatocytes
TST	3.35E-27	-0.769570434	0.522	0.569	8.53E-23	TST	Hepatocytes
F12	6.94E-27	-0.661911692	0.433	0.529	1.77E-22	F12	Hepatocytes
FN12	5.48E-26	-0.556513698	0.696	0.666	1.40E-21	FN1	Hepatocytes
UQCRFS1	2.28E-24	0.510566191	0.613	0.464	5.81E-20	UQCRFS1	Hepatocytes
STARD10	7.36E-24	-0.826624717	0.466	0.516	1.87E-19	STARD10	Hepatocytes
SDC21	1.70E-23	0.824142239	0.562	0.496	4.33E-19	SDC2	Hepatocytes
FUOM	3.02E-23	-0.642300676	0.556	0.596	7.70E-19	FUOM	Hepatocytes
SERPINA5	4.62E-23	-0.822571428	0.493	0.545	1.18E-18	SERPINA5	Hepatocytes
BLVRB	2.31E-22	-0.506770645	0.728	0.722	5.88E-18	BLVRB	Hepatocytes
MGST2	2.09E-20	-0.565216669	0.715	0.682	5.32E-16	MGST2	Hepatocytes
TSPAN8	8.30E-20	1.440224506	0.521	0.412	2.11E-15	TSPAN8	Hepatocytes
CAT	2.33E-19	-0.842477057	0.523	0.562	5.95E-15	CAT	Hepatocytes
ANXA4	4.48E-19	-1.209520301	0.698	0.483	1.14E-14	ANXA4	Hepatocytes
DEFB1	3.81E-18	-1.725493704	0.488	0.536	9.69E-14	DEFB1	Hepatocytes
SERPIND1	5.74E-18	0.580658293	0.627	0.509	1.46E-13	SERPIND1	Hepatocytes
ACADM	1.77E-17	-0.771076965	0.519	0.534	4.50E-13	ACADM	Hepatocytes
FAH	3.69E-16	-0.794867019	0.484	0.511	9.41E-12	FAH	Hepatocytes
SDC1	1.35E-15	-0.62101715	0.557	0.554	3.43E-11	SDC1	Hepatocytes
SAT2	6.28E-15	-0.537289623	0.642	0.64	1.60E-10	SAT2	Hepatocytes
TFPI1	1.10E-13	1.26774656	0.638	0.604	2.81E-09	TFPI	Hepatocytes
CES2	1.21E-13	-0.740846954	0.481	0.519	3.09E-09	CES2	Hepatocytes
TMEM256	1.40E-12	-0.796166204	0.575	0.549	3.57E-08	TMEM256	Hepatocytes
NAMPT1	1.42E-12	-0.574066729	0.604	0.583	3.63E-08	NAMPT	Hepatocytes
HADHB	2.14E-12	-0.597150059	0.599	0.579	5.45E-08	HADHB	Hepatocytes
ALKBH7	4.67E-12	-0.616314358	0.558	0.544	1.19E-07	ALKBH7	Hepatocytes
UGP2	7.90E-12	-0.568186142	0.69	0.681	2.01E-07	UGP2	Hepatocytes
SMIM14	1.09E-11	-0.526008696	0.575	0.565	2.78E-07	SMIM14	Hepatocytes
NUPR11	2.67E-10	1.013614749	0.693	0.73	6.80E-06	NUPR1	Hepatocytes
MCL11	2.75E-10	-0.751536898	0.607	0.573	7.01E-06	MCL1	Hepatocytes
ASL	4.22E-10	-0.566457404	0.611	0.573	1.07E-05	ASL	Hepatocytes
CYBA1	1.26E-08	0.959049104	0.55	0.536	0.000322062	CYBA	Hepatocytes
CIRBP1	3.17E-08	-0.813053057	0.649	0.603	0.000807389	CIRBP	Hepatocytes
FOS1	1.20E-07	-0.608605681	0.787	0.818	0.003053145	FOS	Hepatocytes
CYP3A5	1.29E-07	-0.560511487	0.582	0.584	0.003297579	CYP3A5	Hepatocytes
SDHD	1.59E-07	-0.740068919	0.518	0.493	0.004052923	SDHD	Hepatocytes
HNMT	2.61E-07	-0.536715689	0.555	0.525	0.006649408	HNMT	Hepatocytes
AKR1C1	9.28E-07	0.751557616	0.665	0.7	0.023629087	AKR1C1	Hepatocytes
DECR1	1.13E-06	-0.589363345	0.672	0.632	0.028852799	DECR1	Hepatocytes
RPL174	2.48E-128	-2.535806373	0.574	0.952	6.31E-124	RPL17	Plasma_cells
AC090498.14	2.40E-102	-2.466623818	0.462	0.877	6.11E-98	AC090498.1	Plasma_cells
NBEAL14	2.31E-93	-3.102399398	0.31	0.751	5.88E-89	NBEAL1	Plasma_cells
ZFP364	9.36E-78	-1.964246222	0.549	0.874	2.38E-73	ZFP36	Plasma_cells
SRGN4	4.02E-76	-1.431948658	0.695	0.947	1.02E-71	SRGN	Plasma_cells
RPS27	3.13E-73	-1.789747439	0.946	0.997	7.98E-69	RPS27	Plasma_cells
EIF11	9.02E-73	-1.160433087	0.87	1	2.30E-68	EIF1	Plasma_cells
RPL34	3.79E-72	-1.439855852	0.9	1	9.65E-68	RPL34	Plasma_cells
EEF1G2	3.50E-71	-2.770736157	0.203	0.583	8.93E-67	EEF1G	Plasma_cells
SPINK11	6.17E-70	4.037613891	0.626	0.067	1.57E-65	SPINK1	Plasma_cells
RPL41	3.81E-69	-1.161875412	0.952	1	9.71E-65	RPL41	Plasma_cells
CXCR44	6.25E-69	-1.803667296	0.577	0.913	1.59E-64	CXCR4	Plasma_cells
RPL10	1.91E-64	-1.142665027	0.964	1	4.88E-60	RPL10	Plasma_cells
RPL311	2.33E-63	-1.662607156	0.774	0.969	5.95E-59	RPL31	Plasma_cells
TSC22D31	9.54E-63	-1.685243822	0.596	0.891	2.43E-58	TSC22D3	Plasma_cells
RPL36A1	2.62E-62	-1.5680644	0.712	0.944	6.67E-58	RPL36A	Plasma_cells
RPL13A1	1.31E-59	-1.350389269	0.907	0.994	3.35E-55	RPL13A	Plasma_cells
RPL3	1.14E-56	-1.143450851	0.896	0.989	2.91E-52	RPL3	Plasma_cells
MT2A4	1.52E-55	-1.77582539	0.4	0.706	3.87E-51	MT2A	Plasma_cells
RPS15A	3.68E-55	-1.30086158	0.874	0.983	9.37E-51	RPS15A	Plasma_cells
RPL23A1	1.61E-51	-1.181314728	0.874	0.98	4.10E-47	RPL23A	Plasma_cells
IGHA12	2.92E-51	-2.357925713	0.35	0.664	7.43E-47	IGHA1	Plasma_cells
RPS28	4.58E-51	-1.134402426	0.91	0.994	1.17E-46	RPS28	Plasma_cells
RPS29	9.89E-51	-1.507169155	0.916	0.989	2.52E-46	RPS29	Plasma_cells
RPS6	1.88E-50	-1.282676566	0.878	0.986	4.79E-46	RPS6	Plasma_cells
CIRBP2	3.25E-50	-1.761835229	0.513	0.745	8.27E-46	CIRBP	Plasma_cells
RPS201	2.91E-49	-1.404963674	0.801	0.944	7.41E-45	RPS20	Plasma_cells
RPL27A	7.31E-49	-1.225618056	0.879	0.983	1.86E-44	RPL27A	Plasma_cells
EEF1A1	1.02E-48	-1.306950548	0.939	0.994	2.61E-44	EEF1A1	Plasma_cells
RPS141	1.59E-48	-1.086948569	0.925	0.997	4.05E-44	RPS14	Plasma_cells
RPL21	5.03E-48	-1.319448054	0.897	0.994	1.28E-43	RPL21	Plasma_cells
RPS172	1.90E-47	-1.239782233	0.788	0.958	4.83E-43	RPS17	Plasma_cells
CCL43	2.95E-46	-1.239945651	0.261	0.574	7.50E-42	CCL4	Plasma_cells
TMSB4X	3.25E-46	-1.189486189	0.907	0.989	8.28E-42	TMSB4X	Plasma_cells
HLA-B1	1.70E-44	-1.039831804	0.773	0.969	4.33E-40	HLA-B	Plasma_cells
RPS25	1.15E-43	-1.333154996	0.845	0.978	2.93E-39	RPS25	Plasma_cells
RPL11	1.92E-43	-1.054731153	0.89	0.994	4.89E-39	RPL11	Plasma_cells
IGHG31	5.79E-43	-1.487655928	0.565	0.812	1.48E-38	IGHG3	Plasma_cells
RPS15	1.73E-41	-0.999452266	0.895	0.994	4.40E-37	RPS15	Plasma_cells
RPL26	6.88E-41	-1.111127932	0.878	0.975	1.75E-36	RPL26	Plasma_cells
RPL9	1.79E-40	-1.248011417	0.844	0.964	4.57E-36	RPL9	Plasma_cells
RPLP2	2.01E-40	-1.354544303	0.898	0.983	5.12E-36	RPLP2	Plasma_cells
RPS23	1.06E-39	-1.078014762	0.866	0.98	2.71E-35	RPS23	Plasma_cells
RPL36AL	1.09E-38	-1.023065445	0.722	0.882	2.76E-34	RPL36AL	Plasma_cells
RPS27A	2.59E-38	-1.145890115	0.913	0.997	6.60E-34	RPS27A	Plasma_cells
RPL32	4.58E-38	-1.173656528	0.906	0.994	1.17E-33	RPL32	Plasma_cells
CDKN1A2	1.04E-37	-2.121566779	0.249	0.513	2.64E-33	CDKN1A	Plasma_cells
RPL37A	4.22E-37	-0.870135505	0.874	0.978	1.08E-32	RPL37A	Plasma_cells
RPL151	1.16E-36	-0.816103439	0.871	0.989	2.95E-32	RPL15	Plasma_cells
RPS12	1.91E-36	-1.169118545	0.928	0.98	4.87E-32	RPS12	Plasma_cells
RPL71	3.20E-36	-1.006594324	0.878	0.98	8.14E-32	RPL7	Plasma_cells
EEF21	6.50E-36	-1.175932428	0.649	0.843	1.66E-31	EEF2	Plasma_cells
B2M1	1.21E-35	-0.74778001	0.933	1	3.07E-31	B2M	Plasma_cells
RPL12	2.82E-35	-0.958395573	0.894	0.969	7.17E-31	RPL12	Plasma_cells
ACTB1	4.10E-35	-0.782775845	0.847	0.938	1.04E-30	ACTB	Plasma_cells
RPS31	7.29E-35	-1.106871836	0.901	0.989	1.86E-30	RPS3	Plasma_cells
RPL36	7.83E-35	-1.1025101	0.921	0.975	1.99E-30	RPL36	Plasma_cells
RPS181	8.44E-35	-0.847429041	0.967	0.994	2.15E-30	RPS18	Plasma_cells
APOE2	4.59E-34	0.675851851	0.718	0.552	1.17E-29	APOE	Plasma_cells
RPL35A1	7.09E-34	-0.988991035	0.912	0.983	1.81E-29	RPL35A	Plasma_cells
RPS8	9.00E-34	-0.876425008	0.9	0.994	2.29E-29	RPS8	Plasma_cells
RPS4X1	1.57E-33	-0.868249367	0.891	0.997	4.01E-29	RPS4X	Plasma_cells
GNB2L1	1.92E-32	-0.956754919	0.805	0.938	4.90E-28	GNB2L1	Plasma_cells
RARRES2	4.56E-32	1.529726099	0.548	0.221	1.16E-27	RARRES2	Plasma_cells
RPL35	7.26E-32	-0.845638676	0.899	0.983	1.85E-27	RPL35	Plasma_cells
RPL51	9.96E-31	-0.945644274	0.807	0.933	2.54E-26	RPL5	Plasma_cells
RPL43	1.16E-30	-1.144787558	0.735	0.905	2.95E-26	RPL4	Plasma_cells
FAU	1.17E-30	-0.776064596	0.863	0.966	2.99E-26	FAU	Plasma_cells
RPL391	2.84E-30	-0.980427749	0.937	0.989	7.24E-26	RPL39	Plasma_cells
GABARAP3	6.10E-30	-1.626348346	0.318	0.546	1.55E-25	GABARAP	Plasma_cells
SLC25A6	7.25E-30	-1.123116151	0.612	0.782	1.85E-25	SLC25A6	Plasma_cells
EEF1D1	7.50E-30	-0.867219532	0.838	0.927	1.91E-25	EEF1D	Plasma_cells
RPS51	2.03E-29	-0.791685027	0.863	0.95	5.17E-25	RPS5	Plasma_cells
PFDN5	2.09E-29	-1.094812973	0.746	0.86	5.33E-25	PFDN5	Plasma_cells
RPL381	5.78E-29	-1.183525624	0.829	0.899	1.47E-24	RPL38	Plasma_cells
RPL10A	7.55E-29	-1.124397935	0.834	0.952	1.92E-24	RPL10A	Plasma_cells
RPS3A	7.63E-29	-1.211794389	0.85	0.972	1.94E-24	RPS3A	Plasma_cells
HLA-E1	3.30E-28	-1.182340743	0.7	0.826	8.40E-24	HLA-E	Plasma_cells
H3F3B	7.17E-28	-0.763759554	0.829	0.916	1.83E-23	H3F3B	Plasma_cells
RPS211	9.89E-28	-1.094056126	0.809	0.896	2.52E-23	RPS21	Plasma_cells
HERPUD11	1.75E-26	-1.009166355	0.665	0.835	4.46E-22	HERPUD1	Plasma_cells
EZR	5.65E-26	-1.699196251	0.387	0.591	1.44E-21	EZR	Plasma_cells
RPS191	1.02E-25	-0.755115011	0.958	0.997	2.60E-21	RPS19	Plasma_cells
TXNIP2	1.22E-25	-1.961569574	0.393	0.591	3.10E-21	TXNIP	Plasma_cells
PTMA1	1.34E-25	-0.73072698	0.889	0.972	3.41E-21	PTMA	Plasma_cells
CREM3	2.23E-25	-1.515424546	0.285	0.51	5.68E-21	CREM	Plasma_cells
DDIT42	2.27E-25	-1.462999867	0.444	0.653	5.78E-21	DDIT4	Plasma_cells
HNRNPA1	3.55E-25	-1.363613186	0.644	0.765	9.04E-21	HNRNPA1	Plasma_cells
RPS11	9.45E-25	-0.793126105	0.852	0.95	2.41E-20	RPS11	Plasma_cells
RPL181	1.97E-24	-0.719630816	0.875	0.961	5.01E-20	RPL18	Plasma_cells
RPL6	5.36E-24	-0.871650803	0.846	0.964	1.37E-19	RPL6	Plasma_cells
RPS16	2.83E-23	-0.878810143	0.873	0.964	7.22E-19	RPS16	Plasma_cells
DUSP11	3.02E-23	-1.719969143	0.561	0.681	7.69E-19	DUSP1	Plasma_cells
RPL81	3.56E-23	-0.575843667	0.925	0.986	9.08E-19	RPL8	Plasma_cells
RPL191	3.81E-23	-0.864034481	0.896	0.986	9.70E-19	RPL19	Plasma_cells
SEC621	6.99E-23	-0.976603149	0.647	0.784	1.78E-18	SEC62	Plasma_cells
TOMM71	1.04E-22	-1.279388913	0.564	0.706	2.65E-18	TOMM7	Plasma_cells
AHSG	1.71E-22	1.652916476	0.562	0.255	4.34E-18	AHSG	Plasma_cells
MALAT11	2.99E-22	-0.66454281	0.951	0.997	7.62E-18	MALAT1	Plasma_cells
DDX5	3.52E-22	-1.247539193	0.646	0.765	8.97E-18	DDX5	Plasma_cells
KRTCAP21	8.08E-22	-1.176910803	0.512	0.641	2.06E-17	KRTCAP2	Plasma_cells
FXYD5	1.23E-21	-1.39460509	0.343	0.549	3.13E-17	FXYD5	Plasma_cells
ATF4	1.63E-21	-1.399894688	0.456	0.608	4.14E-17	ATF4	Plasma_cells
SELK	1.74E-21	-0.828351165	0.66	0.773	4.42E-17	SELK	Plasma_cells
RRBP12	2.78E-21	1.130350209	0.568	0.258	7.09E-17	RRBP1	Plasma_cells
RPLP11	3.76E-21	-0.564035228	0.961	1	9.58E-17	RPLP1	Plasma_cells
RPL14	5.36E-21	-0.913963532	0.836	0.933	1.36E-16	RPL14	Plasma_cells
BIRC3	5.57E-21	-1.239784706	0.388	0.58	1.42E-16	BIRC3	Plasma_cells
YPEL5	1.14E-20	-1.585462112	0.437	0.602	2.90E-16	YPEL5	Plasma_cells
RPS13	2.20E-20	-0.939452705	0.857	0.966	5.61E-16	RPS13	Plasma_cells
GADD45B3	5.52E-20	-1.311817238	0.316	0.515	1.41E-15	GADD45B	Plasma_cells
COX4I1	8.88E-20	-0.8250516	0.69	0.818	2.26E-15	COX4I1	Plasma_cells
ARHGDIB1	1.99E-19	-1.205017939	0.393	0.563	5.08E-15	ARHGDIB	Plasma_cells
ATP5L	3.47E-19	-0.696324499	0.708	0.826	8.83E-15	ATP5L	Plasma_cells
RPL18A1	5.49E-19	-0.680363966	0.925	0.983	1.40E-14	RPL18A	Plasma_cells
BTG11	8.81E-19	-1.686196254	0.625	0.692	2.24E-14	BTG1	Plasma_cells
RPL22	1.06E-18	-0.863474087	0.77	0.882	2.69E-14	RPL22	Plasma_cells
PABPC11	1.89E-18	-1.241355136	0.679	0.759	4.82E-14	PABPC1	Plasma_cells
TIMP12	8.07E-18	-0.81242346	0.316	0.524	2.05E-13	TIMP1	Plasma_cells
CSTB2	1.09E-17	0.822816331	0.567	0.294	2.78E-13	CSTB	Plasma_cells
CTSD1	2.08E-17	1.00351947	0.629	0.353	5.30E-13	CTSD	Plasma_cells
RPS9	2.24E-17	-0.786795229	0.904	0.958	5.72E-13	RPS9	Plasma_cells
UBC	2.34E-17	-0.758796323	0.857	0.933	5.95E-13	UBC	Plasma_cells
RPL37	1.25E-16	-0.698362144	0.901	0.958	3.19E-12	RPL37	Plasma_cells
TMA7	1.68E-16	-0.885241984	0.657	0.756	4.29E-12	TMA7	Plasma_cells
RPL24	2.59E-16	-0.667418158	0.83	0.905	6.60E-12	RPL24	Plasma_cells
ATP5G2	3.75E-16	-0.752989296	0.644	0.77	9.54E-12	ATP5G2	Plasma_cells
CD741	3.79E-16	-0.779912899	0.741	0.924	9.65E-12	CD74	Plasma_cells
TMSB101	5.76E-16	-0.856390913	0.945	0.955	1.47E-11	TMSB10	Plasma_cells
UBB	6.19E-16	-0.651835424	0.821	0.891	1.58E-11	UBB	Plasma_cells
DNAJB9	9.23E-16	-1.083514866	0.544	0.647	2.35E-11	DNAJB9	Plasma_cells
SPCS2	1.24E-15	-0.642626273	0.681	0.796	3.15E-11	SPCS2	Plasma_cells
FOS2	1.94E-15	-1.12082798	0.656	0.756	4.95E-11	FOS	Plasma_cells
VTN2	3.02E-15	1.427856408	0.634	0.384	7.70E-11	VTN	Plasma_cells
RPL271	7.12E-15	-0.849611531	0.809	0.913	1.81E-10	RPL27	Plasma_cells
NPM11	2.43E-14	-0.984589121	0.683	0.759	6.20E-10	NPM1	Plasma_cells
COX7C	3.40E-14	-0.710099689	0.741	0.807	8.65E-10	COX7C	Plasma_cells
OST4	4.39E-14	-0.560425919	0.733	0.835	1.12E-09	OST4	Plasma_cells
HLA-A	5.11E-14	-0.5684923	0.8	0.961	1.30E-09	HLA-A	Plasma_cells
KLF61	6.26E-14	-0.960935467	0.581	0.706	1.59E-09	KLF6	Plasma_cells
ACTG1	8.53E-14	-0.88311511	0.626	0.709	2.17E-09	ACTG1	Plasma_cells
RPS101	1.13E-13	-0.905352655	0.833	0.902	2.88E-09	RPS10	Plasma_cells
EIF3E1	1.19E-13	-1.000545542	0.559	0.653	3.02E-09	EIF3E	Plasma_cells
FOSB1	1.24E-13	-0.848002724	0.462	0.605	3.15E-09	FOSB	Plasma_cells
RPS71	2.44E-13	-0.629880434	0.859	0.941	6.21E-09	RPS7	Plasma_cells
SARAF2	2.68E-13	-1.4406099	0.568	0.647	6.83E-09	SARAF	Plasma_cells
TMEM59	4.21E-13	-0.633207735	0.703	0.754	1.07E-08	TMEM59	Plasma_cells
ANKRD28	9.43E-13	-1.214307474	0.395	0.518	2.40E-08	ANKRD28	Plasma_cells
P4HB2	1.02E-12	0.673963134	0.635	0.406	2.61E-08	P4HB	Plasma_cells
SAT11	1.68E-12	-0.887923626	0.774	0.835	4.28E-08	SAT1	Plasma_cells
RPLP01	1.73E-12	-0.508059449	0.85	0.93	4.40E-08	RPLP0	Plasma_cells
SEPP11	1.75E-12	0.828489461	0.574	0.361	4.45E-08	SEPP1	Plasma_cells
APOA11	2.26E-12	-0.725433454	0.415	0.546	5.76E-08	APOA1	Plasma_cells
CALM2	4.22E-12	-1.045433984	0.62	0.683	1.07E-07	CALM2	Plasma_cells
RPL291	5.11E-12	-0.555353108	0.885	0.955	1.30E-07	RPL29	Plasma_cells
HNRNPH1	9.56E-12	-1.181901946	0.396	0.518	2.44E-07	HNRNPH1	Plasma_cells
NDUFS61	1.51E-11	0.548201757	0.526	0.289	3.84E-07	NDUFS6	Plasma_cells
CHCHD101	1.70E-11	0.501781984	0.539	0.289	4.33E-07	CHCHD10	Plasma_cells
BTF31	2.17E-11	-0.903507336	0.673	0.734	5.54E-07	BTF3	Plasma_cells
SMDT1	3.05E-11	-0.999356367	0.487	0.574	7.76E-07	SMDT1	Plasma_cells
NACA1	3.18E-11	-0.608733448	0.797	0.854	8.10E-07	NACA	Plasma_cells
RPL131	3.77E-11	-0.985691874	0.938	0.983	9.61E-07	RPL13	Plasma_cells
UBA52	4.15E-11	-0.678634797	0.833	0.899	1.06E-06	UBA52	Plasma_cells
CDC42	4.30E-11	-1.095647136	0.406	0.515	1.09E-06	CDC42	Plasma_cells
ISG201	4.66E-11	-0.578865661	0.608	0.762	1.19E-06	ISG20	Plasma_cells
NFKBIA1	5.14E-11	-0.994442858	0.569	0.647	1.31E-06	NFKBIA	Plasma_cells
AMBP3	5.22E-11	0.732124897	0.623	0.434	1.33E-06	AMBP	Plasma_cells
EEF1B21	6.08E-11	-0.835932844	0.753	0.798	1.55E-06	EEF1B2	Plasma_cells
ANAPC16	8.02E-11	-1.141819795	0.462	0.543	2.04E-06	ANAPC16	Plasma_cells
CFLAR	1.09E-10	-1.199389577	0.442	0.524	2.77E-06	CFLAR	Plasma_cells
ITM2B	1.25E-10	-1.006290646	0.594	0.611	3.18E-06	ITM2B	Plasma_cells
UBE2D31	2.62E-10	-1.014462637	0.465	0.56	6.68E-06	UBE2D3	Plasma_cells
HLA-DRA1	2.96E-10	-1.477919196	0.606	0.672	7.53E-06	HLA-DRA	Plasma_cells
STK4	3.09E-10	-1.17250385	0.446	0.524	7.88E-06	STK4	Plasma_cells
TMEM258	1.96E-09	-0.539978501	0.691	0.748	4.99E-05	TMEM258	Plasma_cells
ATP6V1G1	1.97E-09	-0.902903364	0.5	0.563	5.02E-05	ATP6V1G1	Plasma_cells
CLU	1.98E-09	1.046174632	0.563	0.339	5.04E-05	CLU	Plasma_cells
RPSA1	2.94E-09	-0.771327934	0.78	0.835	7.50E-05	RPSA	Plasma_cells
ZFP36L2	2.98E-09	-1.043741944	0.597	0.678	7.60E-05	ZFP36L2	Plasma_cells
RPL231	4.25E-09	-0.786151778	0.747	0.796	0.000108304	RPL23	Plasma_cells
RPL22L11	6.60E-09	0.61716487	0.531	0.333	0.000168222	RPL22L1	Plasma_cells
MYL12A1	1.16E-08	-1.073858941	0.457	0.532	0.000295009	MYL12A	Plasma_cells
RPS261	1.30E-08	-0.963022877	0.765	0.818	0.000331876	RPS26	Plasma_cells
HSPB13	1.95E-08	-0.623469379	0.693	0.437	0.000495987	HSPB1	Plasma_cells
JUNB1	2.44E-08	-1.486281036	0.634	0.644	0.000622799	JUNB	Plasma_cells
LMAN1	4.45E-08	0.6491084	0.589	0.451	0.00113359	LMAN1	Plasma_cells
XBP1	4.65E-08	0.833513251	0.685	0.65	0.001183825	XBP1	Plasma_cells
ATP6V0E1	7.76E-08	-0.817610235	0.48	0.549	0.001976965	ATP6V0E1	Plasma_cells
RPL301	8.56E-08	-0.521758711	0.915	0.947	0.002179817	RPL30	Plasma_cells
HLA-DPA1	1.01E-07	-1.269030458	0.431	0.51	0.002572527	HLA-DPA1	Plasma_cells
EMP3	1.73E-07	-0.844523208	0.479	0.535	0.00441679	EMP3	Plasma_cells
EIF4A21	2.00E-07	-0.811925978	0.615	0.647	0.005084391	EIF4A2	Plasma_cells
SNU131	6.40E-07	-0.844962224	0.527	0.566	0.016294326	SNU13	Plasma_cells
HNRNPA2B11	1.03E-06	-0.60958714	0.625	0.658	0.02634165	HNRNPA2B1	Plasma_cells
MIF2	1.71E-06	-0.619006879	0.555	0.608	0.043503054	MIF	Plasma_cells
