# Supplementary material for: Integration of single-cell sequencing, transcriptome sequencing, and machine learning for constructing and validating histone acetylation-related prognostic risk models in hepatocellular carcinoma
Source: Front Immunol. 2026 Jan 23;17:1624883. doi: 10.3389/fimmu.2026.1624883 (PMC12876249; doi:10.3389/fimmu.2026.1624883)
Supplement: Supplementary file 10 [file Table2.csv]

Gene Symbol	Description	Category	Uniprot ID	Gifts	GC Id	Relevance score	GeneCards Link
TP53	Tumor Protein P53	Protein Coding	P04637	66	GC17M007661	117.4564667	https://www.genecards.org/cgi-bin/carddisp.pl?gene=TP53
EP300	E1A Binding Protein P300	Protein Coding	Q09472	65	GC22P081600	100.5796967	https://www.genecards.org/cgi-bin/carddisp.pl?gene=EP300
HDAC1	Histone Deacetylase 1	Protein Coding	Q13547	63	GC01P032292	92.65028381	https://www.genecards.org/cgi-bin/carddisp.pl?gene=HDAC1
CREBBP	CREB Binding Protein	Protein Coding	Q92793	67	GC16M027070	84.11397552	https://www.genecards.org/cgi-bin/carddisp.pl?gene=CREBBP
RYR1	Ryanodine Receptor 1	Protein Coding	P21817	61	GC19P132993	78.17814636	https://www.genecards.org/cgi-bin/carddisp.pl?gene=RYR1
HDAC9	Histone Deacetylase 9	Protein Coding	Q9UKV0	63	GC07P018086	77.74771881	https://www.genecards.org/cgi-bin/carddisp.pl?gene=HDAC9
DICER1	Dicer 1, Ribonuclease III	Protein Coding	Q9UPY3	61	GC14M095086	77.35029602	https://www.genecards.org/cgi-bin/carddisp.pl?gene=DICER1
EGFR	Epidermal Growth Factor Receptor	Protein Coding	P00533	68	GC07P055019	76.51646423	https://www.genecards.org/cgi-bin/carddisp.pl?gene=EGFR
HDAC2	Histone Deacetylase 2	Protein Coding	Q92769	65	GC06M113933	75.81685638	https://www.genecards.org/cgi-bin/carddisp.pl?gene=HDAC2
BRCA1	BRCA1 DNA Repair Associated	Protein Coding	P38398	63	GC17M043044	72.41596985	https://www.genecards.org/cgi-bin/carddisp.pl?gene=BRCA1
APOE	Apolipoprotein E	Protein Coding	P02649	62	GC19P133238	71.54850006	https://www.genecards.org/cgi-bin/carddisp.pl?gene=APOE
TNF	Tumor Necrosis Factor	Protein Coding	P01375	65	GC06P156244	70.45246887	https://www.genecards.org/cgi-bin/carddisp.pl?gene=TNF
ATM	ATM Serine/Threonine Kinase	Protein Coding	Q13315	66	GC11P108223	69.84259033	https://www.genecards.org/cgi-bin/carddisp.pl?gene=ATM
BRCA2	BRCA2 DNA Repair Associated	Protein Coding	P51587	60	GC13P032315	69.50164795	https://www.genecards.org/cgi-bin/carddisp.pl?gene=BRCA2
HDAC3	Histone Deacetylase 3	Protein Coding	O15379	62	GC05M141620	68.34554291	https://www.genecards.org/cgi-bin/carddisp.pl?gene=HDAC3
KAT2B	Lysine Acetyltransferase 2B	Protein Coding	Q92831	61	GC03P024437	67.70645905	https://www.genecards.org/cgi-bin/carddisp.pl?gene=KAT2B
SMARCA4	SWI/SNF Related, Matrix Associated, Actin Dependent Regulator Of Chromatin, Subfamily A, Member 4	Protein Coding	P51532	64	GC19P132300	66.8799057	https://www.genecards.org/cgi-bin/carddisp.pl?gene=SMARCA4
HDAC6	Histone Deacetylase 6	Protein Coding	Q9UBN7	66	GC0XP048801	66.63504791	https://www.genecards.org/cgi-bin/carddisp.pl?gene=HDAC6
HDAC4	Histone Deacetylase 4	Protein Coding	P56524	65	GC02M239048	66.37811279	https://www.genecards.org/cgi-bin/carddisp.pl?gene=HDAC4
CFH	Complement Factor H	Protein Coding	P08603	59	GC01P196621	63.82051086	https://www.genecards.org/cgi-bin/carddisp.pl?gene=CFH
EZH2	Enhancer Of Zeste 2 Polycomb Repressive Complex 2 Subunit	Protein Coding	Q15910	66	GC07M148807	63.30239868	https://www.genecards.org/cgi-bin/carddisp.pl?gene=EZH2
KMT2A	Lysine Methyltransferase 2A	Protein Coding	Q03164	60	GC11P118436	63.06555939	https://www.genecards.org/cgi-bin/carddisp.pl?gene=KMT2A
CFTR	CF Transmembrane Conductance Regulator	Protein Coding	P13569	66	GC07P117287	62.3213768	https://www.genecards.org/cgi-bin/carddisp.pl?gene=CFTR
LAMA2	Laminin Subunit Alpha 2	Protein Coding	P24043	56	GC06P158062	60.90206146	https://www.genecards.org/cgi-bin/carddisp.pl?gene=LAMA2
AR	Androgen Receptor	Protein Coding	P10275	65	GC0XP067544	60.68034363	https://www.genecards.org/cgi-bin/carddisp.pl?gene=AR
CDKN2A	Cyclin Dependent Kinase Inhibitor 2A	Protein Coding	Q8N726	63	GC09M021967	60.59803391	https://www.genecards.org/cgi-bin/carddisp.pl?gene=CDKN2A
SIRT1	Sirtuin 1	Protein Coding	Q96EB6	62	GC10P067884	60.58329773	https://www.genecards.org/cgi-bin/carddisp.pl?gene=SIRT1
BDNF-AS	BDNF Antisense RNA	RNA Gene		31	GC11P027466	60.53850555	https://www.genecards.org/cgi-bin/carddisp.pl?gene=BDNF-AS
H3C1	H3 Clustered Histone 1	Protein Coding	P68431	50	GC06P156030	60.37306595	https://www.genecards.org/cgi-bin/carddisp.pl?gene=H3C1
MYC	MYC Proto-Oncogene, BHLH Transcription Factor	Protein Coding	P01106	65	GC08P127735	60.11765671	https://www.genecards.org/cgi-bin/carddisp.pl?gene=MYC
TGFB1	Transforming Growth Factor Beta 1	Protein Coding	P01137	65	GC19M041301	60.00359726	https://www.genecards.org/cgi-bin/carddisp.pl?gene=TGFB1
PIK3CA	Phosphatidylinositol-4,5-Bisphosphate 3-Kinase Catalytic Subunit Alpha	Protein Coding	P42336	65	GC03P179148	59.63454437	https://www.genecards.org/cgi-bin/carddisp.pl?gene=PIK3CA
BAP1	BRCA1 Associated Deubiquitinase 1	Protein Coding	Q92560	59	GC03M052401	59.62330246	https://www.genecards.org/cgi-bin/carddisp.pl?gene=BAP1
H4C16	H4 Histone 16	Protein Coding	P62805	47	GC12M033519	59.45908737	https://www.genecards.org/cgi-bin/carddisp.pl?gene=H4C16
ESR1	Estrogen Receptor 1	Protein Coding	P03372	66	GC06P151656	59.42301178	https://www.genecards.org/cgi-bin/carddisp.pl?gene=ESR1
H3C14	H3 Clustered Histone 14	Protein Coding	Q71DI3	42	GC01M164853	58.76535034	https://www.genecards.org/cgi-bin/carddisp.pl?gene=H3C14
APOB	Apolipoprotein B	Protein Coding	P04114	58	GC02M020956	58.74740601	https://www.genecards.org/cgi-bin/carddisp.pl?gene=APOB
KAT5	Lysine Acetyltransferase 5	Protein Coding	Q92993	63	GC11P065711	58.55245209	https://www.genecards.org/cgi-bin/carddisp.pl?gene=KAT5
STAT3	Signal Transducer And Activator Of Transcription 3	Protein Coding	P40763	66	GC17M042313	58.4813652	https://www.genecards.org/cgi-bin/carddisp.pl?gene=STAT3
H3-3A	H3.3 Histone A	Protein Coding	P84243	56	GC01P226062	57.98744202	https://www.genecards.org/cgi-bin/carddisp.pl?gene=H3-3A
HDAC8	Histone Deacetylase 8	Protein Coding	Q9BY41	61	GC0XM072329	57.84167862	https://www.genecards.org/cgi-bin/carddisp.pl?gene=HDAC8
IL6	Interleukin 6	Protein Coding	P05231	63	GC07P022725	57.72755814	https://www.genecards.org/cgi-bin/carddisp.pl?gene=IL6
LMNA	Lamin A/C	Protein Coding	P02545	62	GC01P156082	57.08251953	https://www.genecards.org/cgi-bin/carddisp.pl?gene=LMNA
PTEN	Phosphatase And Tensin Homolog	Protein Coding	P60484	65	GC10P116113	56.75473785	https://www.genecards.org/cgi-bin/carddisp.pl?gene=PTEN
SETD2	SET Domain Containing 2, Histone Lysine Methyltransferase	Protein Coding	Q9BYW2	59	GC03M047033	56.71255493	https://www.genecards.org/cgi-bin/carddisp.pl?gene=SETD2
ACE	Angiotensin I Converting Enzyme	Protein Coding	P12821	64	GC17P063477	56.52754211	https://www.genecards.org/cgi-bin/carddisp.pl?gene=ACE
MECP2	Methyl-CpG Binding Protein 2	Protein Coding	P51608	59	GC0XM154021	56.49901199	https://www.genecards.org/cgi-bin/carddisp.pl?gene=MECP2
CTNNB1	Catenin Beta 1	Protein Coding	P35222	66	GC03P041194	56.48173523	https://www.genecards.org/cgi-bin/carddisp.pl?gene=CTNNB1
CALCA	Calcitonin Related Polypeptide Alpha	Protein Coding	P06881	56	GC11M014966	56.47773743	https://www.genecards.org/cgi-bin/carddisp.pl?gene=CALCA
H19	H19 Imprinted Maternally Expressed Transcript	RNA Gene		36	GC11M001995	56.33143616	https://www.genecards.org/cgi-bin/carddisp.pl?gene=H19
NAT2	N-Acetyltransferase 2	Protein Coding	P11245	55	GC08P018391	55.95380783	https://www.genecards.org/cgi-bin/carddisp.pl?gene=NAT2
PPARG	Peroxisome Proliferator Activated Receptor Gamma	Protein Coding	P37231	65	GC03P012287	55.87955475	https://www.genecards.org/cgi-bin/carddisp.pl?gene=PPARG
MTHFR	Methylenetetrahydrofolate Reductase	Protein Coding	P42898	61	GC01M011785	55.42268372	https://www.genecards.org/cgi-bin/carddisp.pl?gene=MTHFR
AKT1	AKT Serine/Threonine Kinase 1	Protein Coding	P31749	66	GC14M104769	55.32432175	https://www.genecards.org/cgi-bin/carddisp.pl?gene=AKT1
TERT	Telomerase Reverse Transcriptase	Protein Coding	O14746	64	GC05M001253	55.3084259	https://www.genecards.org/cgi-bin/carddisp.pl?gene=TERT
NFE2L2	NFE2 Like BZIP Transcription Factor 2	Protein Coding	Q16236	63	GC02M177227	54.99008942	https://www.genecards.org/cgi-bin/carddisp.pl?gene=NFE2L2
KMT2D	Lysine Methyltransferase 2D	Protein Coding	O14686	56	GC12M049018	54.63290787	https://www.genecards.org/cgi-bin/carddisp.pl?gene=KMT2D
APP	Amyloid Beta Precursor Protein	Protein Coding	P05067	63	GC21M025880	54.23827362	https://www.genecards.org/cgi-bin/carddisp.pl?gene=APP
H3-3B	H3.3 Histone B	Protein Coding	P84243	51	GC17M090374	53.67749786	https://www.genecards.org/cgi-bin/carddisp.pl?gene=H3-3B
NF1	Neurofibromin 1	Protein Coding	P21359	60	GC17P031094	53.62854385	https://www.genecards.org/cgi-bin/carddisp.pl?gene=NF1
H3C12	H3 Clustered Histone 12	Protein Coding	P68431	47	GC06M101383	53.47990417	https://www.genecards.org/cgi-bin/carddisp.pl?gene=H3C12
KRAS	KRAS Proto-Oncogene, GTPase	Protein Coding	P01116	66	GC12M033285	53.11029053	https://www.genecards.org/cgi-bin/carddisp.pl?gene=KRAS
CDH1	Cadherin 1	Protein Coding	P12830	62	GC16P068737	52.92229462	https://www.genecards.org/cgi-bin/carddisp.pl?gene=CDH1
NFKB1	Nuclear Factor Kappa B Subunit 1	Protein Coding	P19838	66	GC04P102501	52.88146973	https://www.genecards.org/cgi-bin/carddisp.pl?gene=NFKB1
DNMT1	DNA Methyltransferase 1	Protein Coding	P26358	65	GC19M010133	52.83795166	https://www.genecards.org/cgi-bin/carddisp.pl?gene=DNMT1
MAPT	Microtubule Associated Protein Tau	Protein Coding	P10636	62	GC17P045894	52.45736313	https://www.genecards.org/cgi-bin/carddisp.pl?gene=MAPT
CBS	Cystathionine Beta-Synthase	Protein Coding	P35520	63	GC21M043053	52.37956238	https://www.genecards.org/cgi-bin/carddisp.pl?gene=CBS
KAT2A	Lysine Acetyltransferase 2A	Protein Coding	Q92830	62	GC17M042113	52.31010056	https://www.genecards.org/cgi-bin/carddisp.pl?gene=KAT2A
ACACA	Acetyl-CoA Carboxylase Alpha	Protein Coding	Q13085	62	GC17M037084	52.26527405	https://www.genecards.org/cgi-bin/carddisp.pl?gene=ACACA
H3C2	H3 Clustered Histone 2	Protein Coding	P68431	47	GC06M099927	52.05373764	https://www.genecards.org/cgi-bin/carddisp.pl?gene=H3C2
MTOR	Mechanistic Target Of Rapamycin Kinase	Protein Coding	P42345	68	GC01M011106	52.01768494	https://www.genecards.org/cgi-bin/carddisp.pl?gene=MTOR
BRAF	B-Raf Proto-Oncogene, Serine/Threonine Kinase	Protein Coding	P15056	66	GC07M140783	51.99916077	https://www.genecards.org/cgi-bin/carddisp.pl?gene=BRAF
LRP5	LDL Receptor Related Protein 5	Protein Coding	O75197	62	GC11P068298	51.90423965	https://www.genecards.org/cgi-bin/carddisp.pl?gene=LRP5
H4C1	H4 Clustered Histone 1	Protein Coding	P62805	47	GC06P156031	51.74522781	https://www.genecards.org/cgi-bin/carddisp.pl?gene=H4C1
RB1	RB Transcriptional Corepressor 1	Protein Coding	P06400	61	GC13P048303	51.73662567	https://www.genecards.org/cgi-bin/carddisp.pl?gene=RB1
CEP290	Centrosomal Protein 290	Protein Coding	O15078	52	GC12M088049	51.65786743	https://www.genecards.org/cgi-bin/carddisp.pl?gene=CEP290
LRP1	LDL Receptor Related Protein 1	Protein Coding	Q07954	61	GC12P057128	51.14385986	https://www.genecards.org/cgi-bin/carddisp.pl?gene=LRP1
SMARCB1	SWI/SNF Related, Matrix Associated, Actin Dependent Regulator Of Chromatin, Subfamily B, Member 1	Protein Coding	Q12824	59	GC22P023786	51.10820389	https://www.genecards.org/cgi-bin/carddisp.pl?gene=SMARCB1
LINC01672	Long Intergenic Non-Protein Coding RNA 1672	RNA Gene		19	GC01P060062	51.07629013	https://www.genecards.org/cgi-bin/carddisp.pl?gene=LINC01672
VEGFA	Vascular Endothelial Growth Factor A	Protein Coding	P15692	61	GC06P043770	51.01465607	https://www.genecards.org/cgi-bin/carddisp.pl?gene=VEGFA
EHMT1	Euchromatic Histone Lysine Methyltransferase 1	Protein Coding	Q9H9B1	58	GC09P137618	51.01192474	https://www.genecards.org/cgi-bin/carddisp.pl?gene=EHMT1
BRD4	Bromodomain Containing 4	Protein Coding	O60885	59	GC19M100458	50.94424438	https://www.genecards.org/cgi-bin/carddisp.pl?gene=BRD4
EHMT2	Euchromatic Histone Lysine Methyltransferase 2	Protein Coding	Q96KQ7	58	GC06M031879	50.80518341	https://www.genecards.org/cgi-bin/carddisp.pl?gene=EHMT2
KDM1A	Lysine Demethylase 1A	Protein Coding	O60341	61	GC01P023019	50.75208282	https://www.genecards.org/cgi-bin/carddisp.pl?gene=KDM1A
C3	Complement C3	Protein Coding	P01024	62	GC19M006677	50.67687225	https://www.genecards.org/cgi-bin/carddisp.pl?gene=C3
H2AX	H2A.X Variant Histone	Protein Coding	P16104	56	GC11M133876	50.44918823	https://www.genecards.org/cgi-bin/carddisp.pl?gene=H2AX
MLH1	MutL Homolog 1	Protein Coding	P40692	62	GC03P036993	50.38025284	https://www.genecards.org/cgi-bin/carddisp.pl?gene=MLH1
HDAC5	Histone Deacetylase 5	Protein Coding	Q9UQL6	59	GC17M044076	50.26315689	https://www.genecards.org/cgi-bin/carddisp.pl?gene=HDAC5
TTN	Titin	Protein Coding	Q8WZ42	61	GC02M178525	50.24038315	https://www.genecards.org/cgi-bin/carddisp.pl?gene=TTN
MYH7	Myosin Heavy Chain 7	Protein Coding	P12883	59	GC14M023412	50.2243042	https://www.genecards.org/cgi-bin/carddisp.pl?gene=MYH7
H3C6	H3 Clustered Histone 6	Protein Coding	P68431	44	GC06P164140	50.08585358	https://www.genecards.org/cgi-bin/carddisp.pl?gene=H3C6
BCL2	BCL2 Apoptosis Regulator	Protein Coding	P10415	63	GC18M063123	49.76990509	https://www.genecards.org/cgi-bin/carddisp.pl?gene=BCL2
H3C3	H3 Clustered Histone 3	Protein Coding	P68431	44	GC06P156033	49.74990463	https://www.genecards.org/cgi-bin/carddisp.pl?gene=H3C3
KAT6A	Lysine Acetyltransferase 6A	Protein Coding	Q92794	56	GC08M041929	49.44992828	https://www.genecards.org/cgi-bin/carddisp.pl?gene=KAT6A
KAT8	Lysine Acetyltransferase 8	Protein Coding	Q9H7Z6	55	GC16P105005	49.19843292	https://www.genecards.org/cgi-bin/carddisp.pl?gene=KAT8
GRN	Granulin Precursor	Protein Coding	P28799	61	GC17P044345	48.49341965	https://www.genecards.org/cgi-bin/carddisp.pl?gene=GRN
SMARCA2	SWI/SNF Related, Matrix Associated, Actin Dependent Regulator Of Chromatin, Subfamily A, Member 2	Protein Coding	P51531	62	GC09P001980	48.471138	https://www.genecards.org/cgi-bin/carddisp.pl?gene=SMARCA2
ABCB1	ATP Binding Cassette Subfamily B Member 1	Protein Coding	P08183	64	GC07M087504	48.3621521	https://www.genecards.org/cgi-bin/carddisp.pl?gene=ABCB1
H3C11	H3 Clustered Histone 11	Protein Coding	P68431	43	GC06M101382	48.1660881	https://www.genecards.org/cgi-bin/carddisp.pl?gene=H3C11
H3-4	H3.4 Histone, Cluster Member	Protein Coding	Q16695	51	GC01M230370	48.06877136	https://www.genecards.org/cgi-bin/carddisp.pl?gene=H3-4
IL1B	Interleukin 1 Beta	Protein Coding	P01584	60	GC02M112829	47.67931747	https://www.genecards.org/cgi-bin/carddisp.pl?gene=IL1B
HRAS	HRas Proto-Oncogene, GTPase	Protein Coding	P01112	65	GC11M013218	47.62607574	https://www.genecards.org/cgi-bin/carddisp.pl?gene=HRAS
VDR	Vitamin D Receptor	Protein Coding	P11473	61	GC12M047841	47.60797501	https://www.genecards.org/cgi-bin/carddisp.pl?gene=VDR
KAT6B	Lysine Acetyltransferase 6B	Protein Coding	Q8WYB5	57	GC10P075140	47.50671387	https://www.genecards.org/cgi-bin/carddisp.pl?gene=KAT6B
RUNX1	RUNX Family Transcription Factor 1	Protein Coding	Q01196	62	GC21M034787	47.33450317	https://www.genecards.org/cgi-bin/carddisp.pl?gene=RUNX1
H4C3	H4 Clustered Histone 3	Protein Coding	P62805	50	GC06P156042	47.24843216	https://www.genecards.org/cgi-bin/carddisp.pl?gene=H4C3
CDKN1A	Cyclin Dependent Kinase Inhibitor 1A	Protein Coding	P38936	63	GC06P156447	47.21230698	https://www.genecards.org/cgi-bin/carddisp.pl?gene=CDKN1A
CCND1	Cyclin D1	Protein Coding	P24385	66	GC11P069641	47.13082886	https://www.genecards.org/cgi-bin/carddisp.pl?gene=CCND1
H3C10	H3 Clustered Histone 10	Protein Coding	P68431	43	GC06P156101	47.04423523	https://www.genecards.org/cgi-bin/carddisp.pl?gene=H3C10
MSH2	MutS Homolog 2	Protein Coding	P43246	61	GC02P047403	47.03137207	https://www.genecards.org/cgi-bin/carddisp.pl?gene=MSH2
SP1	Sp1 Transcription Factor	Protein Coding	P08047	58	GC12P053380	46.97637177	https://www.genecards.org/cgi-bin/carddisp.pl?gene=SP1
BDNF	Brain Derived Neurotrophic Factor	Protein Coding	P23560	62	GC11M027654	46.81378555	https://www.genecards.org/cgi-bin/carddisp.pl?gene=BDNF
INS	Insulin	Protein Coding	P01308	61	GC11M002159	46.74425125	https://www.genecards.org/cgi-bin/carddisp.pl?gene=INS
H3C8	H3 Clustered Histone 8	Protein Coding	P68431	41	GC06M101387	46.64962006	https://www.genecards.org/cgi-bin/carddisp.pl?gene=H3C8
H3C7	H3 Clustered Histone 7	Protein Coding	P68431	40	GC06M101386	46.56224823	https://www.genecards.org/cgi-bin/carddisp.pl?gene=H3C7
H3C4	H3 Clustered Histone 4	Protein Coding	P68431	43	GC06M101385	46.52059937	https://www.genecards.org/cgi-bin/carddisp.pl?gene=H3C4
ATRX	ATRX Chromatin Remodeler	Protein Coding	P46100	58	GC0XM077504	46.44245911	https://www.genecards.org/cgi-bin/carddisp.pl?gene=ATRX
DMD	Dystrophin	Protein Coding	P11532	58	GC0XM031097	46.41145325	https://www.genecards.org/cgi-bin/carddisp.pl?gene=DMD
FGFR2	Fibroblast Growth Factor Receptor 2	Protein Coding	P21802	68	GC10M121478	46.27814484	https://www.genecards.org/cgi-bin/carddisp.pl?gene=FGFR2
LDLR	Low Density Lipoprotein Receptor	Protein Coding	P01130	64	GC19P132305	46.14001465	https://www.genecards.org/cgi-bin/carddisp.pl?gene=LDLR
IL10	Interleukin 10	Protein Coding	P22301	60	GC01M206767	46.11210632	https://www.genecards.org/cgi-bin/carddisp.pl?gene=IL10
HAT1	Histone Acetyltransferase 1	Protein Coding	O14929	51	GC02P171922	45.9620018	https://www.genecards.org/cgi-bin/carddisp.pl?gene=HAT1
NOS3	Nitric Oxide Synthase 3	Protein Coding	P29474	62	GC07P161731	45.7259903	https://www.genecards.org/cgi-bin/carddisp.pl?gene=NOS3
DES	Desmin	Protein Coding	P17661	60	GC02P219418	45.65333939	https://www.genecards.org/cgi-bin/carddisp.pl?gene=DES
ERCC6	ERCC Excision Repair 6, Chromatin Remodeling Factor	Protein Coding	Q03468	59	GC10M049454	45.61689377	https://www.genecards.org/cgi-bin/carddisp.pl?gene=ERCC6
TSC2	TSC Complex Subunit 2	Protein Coding	P49815	64	GC16P104050	45.47249603	https://www.genecards.org/cgi-bin/carddisp.pl?gene=TSC2
H4C14	H4 Clustered Histone 14	Protein Coding	P62805	36	GC01P149832	45.43112183	https://www.genecards.org/cgi-bin/carddisp.pl?gene=H4C14
SETD1A	SET Domain Containing 1A, Histone Lysine Methyltransferase	Protein Coding	O15047	54	GC16P104992	45.28084564	https://www.genecards.org/cgi-bin/carddisp.pl?gene=SETD1A
TMX2-CTNND1	TMX2-CTNND1 Readthrough (NMD Candidate)	RNA Gene		26	GC11P057712	45.26782227	https://www.genecards.org/cgi-bin/carddisp.pl?gene=TMX2-CTNND1
HBB	Hemoglobin Subunit Beta	Protein Coding	P68871	58	GC11M013431	45.26222229	https://www.genecards.org/cgi-bin/carddisp.pl?gene=HBB
H3C13	H3 Clustered Histone 13	Protein Coding	Q71DI3	45	GC01M164846	45.25282288	https://www.genecards.org/cgi-bin/carddisp.pl?gene=H3C13
H4C5	H4 Clustered Histone 5	Protein Coding	P62805	45	GC06P164142	45.19948959	https://www.genecards.org/cgi-bin/carddisp.pl?gene=H4C5
DNMT3A	DNA Methyltransferase 3 Alpha	Protein Coding	Q9Y6K1	64	GC02M025228	45.12145615	https://www.genecards.org/cgi-bin/carddisp.pl?gene=DNMT3A
IFNG	Interferon Gamma	Protein Coding	P01579	63	GC12M068154	45.07132339	https://www.genecards.org/cgi-bin/carddisp.pl?gene=IFNG
HIF1A	Hypoxia Inducible Factor 1 Subunit Alpha	Protein Coding	Q16665	61	GC14P061695	44.99840164	https://www.genecards.org/cgi-bin/carddisp.pl?gene=HIF1A
PTPN11	Protein Tyrosine Phosphatase Non-Receptor Type 11	Protein Coding	Q06124	66	GC12P112418	44.99607468	https://www.genecards.org/cgi-bin/carddisp.pl?gene=PTPN11
H4C6	H4 Clustered Histone 6	Protein Coding	P62805	45	GC06P164143	44.85418701	https://www.genecards.org/cgi-bin/carddisp.pl?gene=H4C6
TP63	Tumor Protein P63	Protein Coding	Q9H3D4	58	GC03P189598	44.79483414	https://www.genecards.org/cgi-bin/carddisp.pl?gene=TP63
H2BC21	H2B Clustered Histone 21	Protein Coding	Q16778	52	GC01M164856	44.63566208	https://www.genecards.org/cgi-bin/carddisp.pl?gene=H2BC21
HDAC7	Histone Deacetylase 7	Protein Coding	Q8WUI4	56	GC12M047782	44.6255722	https://www.genecards.org/cgi-bin/carddisp.pl?gene=HDAC7
APC	APC Regulator Of WNT Signaling Pathway	Protein Coding	P25054	62	GC05P112707	44.59061432	https://www.genecards.org/cgi-bin/carddisp.pl?gene=APC
SOD1	Superoxide Dismutase 1	Protein Coding	P00441	66	GC21P031659	44.56641388	https://www.genecards.org/cgi-bin/carddisp.pl?gene=SOD1
H4C9	H4 Clustered Histone 9	Protein Coding	P62805	42	GC06P164144	44.45875549	https://www.genecards.org/cgi-bin/carddisp.pl?gene=H4C9
CHEK2	Checkpoint Kinase 2	Protein Coding	O96017	67	GC22M028687	44.42567062	https://www.genecards.org/cgi-bin/carddisp.pl?gene=CHEK2
GATA1	GATA Binding Protein 1	Protein Coding	P15976	59	GC0XP048786	44.39732742	https://www.genecards.org/cgi-bin/carddisp.pl?gene=GATA1
SIN3A	SIN3 Transcription Regulator Family Member A	Protein Coding	Q96ST3	59	GC15M075369	44.3806076	https://www.genecards.org/cgi-bin/carddisp.pl?gene=SIN3A
H4C11	H4 Clustered Histone 11	Protein Coding	P62805	43	GC06P156102	44.17046356	https://www.genecards.org/cgi-bin/carddisp.pl?gene=H4C11
FKRP	Fukutin Related Protein	Protein Coding	Q9H9S5	51	GC19P133283	44.06474304	https://www.genecards.org/cgi-bin/carddisp.pl?gene=FKRP
TTR	Transthyretin	Protein Coding	P02766	61	GC18P031557	43.96160889	https://www.genecards.org/cgi-bin/carddisp.pl?gene=TTR
RELA	RELA Proto-Oncogene, NF-KB Subunit	Protein Coding	Q04206	64	GC11M065653	43.89904785	https://www.genecards.org/cgi-bin/carddisp.pl?gene=RELA
SMAD3	SMAD Family Member 3	Protein Coding	P84022	66	GC15P067063	43.77816772	https://www.genecards.org/cgi-bin/carddisp.pl?gene=SMAD3
H3C15	H3 Clustered Histone 15	Protein Coding	Q71DI3	37	GC01P170162	43.68624878	https://www.genecards.org/cgi-bin/carddisp.pl?gene=H3C15
H4C2	H4 Clustered Histone 2	Protein Coding	P62805	41	GC06M026026	43.63083649	https://www.genecards.org/cgi-bin/carddisp.pl?gene=H4C2
CXCL8	C-X-C Motif Chemokine Ligand 8	Protein Coding	P10145	56	GC04P073740	43.60638046	https://www.genecards.org/cgi-bin/carddisp.pl?gene=CXCL8
NOTCH1	Notch Receptor 1	Protein Coding	P46531	65	GC09M138976	43.44024277	https://www.genecards.org/cgi-bin/carddisp.pl?gene=NOTCH1
VHL	Von Hippel-Lindau Tumor Suppressor	Protein Coding	P40337	60	GC03P024217	43.39916229	https://www.genecards.org/cgi-bin/carddisp.pl?gene=VHL
FGFR1	Fibroblast Growth Factor Receptor 1	Protein Coding	P11362	68	GC08M038400	43.35335159	https://www.genecards.org/cgi-bin/carddisp.pl?gene=FGFR1
MEN1	Menin 1	Protein Coding	O00255	58	GC11M064803	43.32273865	https://www.genecards.org/cgi-bin/carddisp.pl?gene=MEN1
MAPK1	Mitogen-Activated Protein Kinase 1	Protein Coding	P28482	65	GC22M021759	43.31729889	https://www.genecards.org/cgi-bin/carddisp.pl?gene=MAPK1
H4C13	H4 Clustered Histone 13	Protein Coding	P62805	40	GC06M101390	43.26765823	https://www.genecards.org/cgi-bin/carddisp.pl?gene=H4C13
KMT2B	Lysine Methyltransferase 2B	Protein Coding	Q9UMN6	51	GC19P132926	43.26503372	https://www.genecards.org/cgi-bin/carddisp.pl?gene=KMT2B
MEG3	Maternally Expressed 3	RNA Gene		36	GC14P119042	43.22257233	https://www.genecards.org/cgi-bin/carddisp.pl?gene=MEG3
H4C8	H4 Clustered Histone 8	Protein Coding	P62805	42	GC06M101393	43.21045685	https://www.genecards.org/cgi-bin/carddisp.pl?gene=H4C8
HTRA1	HtrA Serine Peptidase 1	Protein Coding	Q92743	57	GC10P122463	43.12804413	https://www.genecards.org/cgi-bin/carddisp.pl?gene=HTRA1
MYH9	Myosin Heavy Chain 9	Protein Coding	P35579	60	GC22M036281	43.02029419	https://www.genecards.org/cgi-bin/carddisp.pl?gene=MYH9
KDM6A	Lysine Demethylase 6A	Protein Coding	O15550	59	GC0XP044873	42.88858414	https://www.genecards.org/cgi-bin/carddisp.pl?gene=KDM6A
ACTB	Actin Beta	Protein Coding	P60709	63	GC07M005726	42.83260345	https://www.genecards.org/cgi-bin/carddisp.pl?gene=ACTB
JUN	Jun Proto-Oncogene, AP-1 Transcription Factor Subunit	Protein Coding	P05412	62	GC01M058780	42.81784058	https://www.genecards.org/cgi-bin/carddisp.pl?gene=JUN
MSH6	MutS Homolog 6	Protein Coding	P52701	61	GC02P047695	42.8105011	https://www.genecards.org/cgi-bin/carddisp.pl?gene=MSH6
STAT1	Signal Transducer And Activator Of Transcription 1	Protein Coding	P42224	66	GC02M190908	42.76622009	https://www.genecards.org/cgi-bin/carddisp.pl?gene=STAT1
SNCA	Synuclein Alpha	Protein Coding	P37840	65	GC04M089724	42.41518402	https://www.genecards.org/cgi-bin/carddisp.pl?gene=SNCA
IGF1	Insulin Like Growth Factor 1	Protein Coding	P05019	61	GC12M102395	42.3992424	https://www.genecards.org/cgi-bin/carddisp.pl?gene=IGF1
H2AC20	H2A Clustered Histone 20	Protein Coding	Q16777	49	GC01P170165	42.3838501	https://www.genecards.org/cgi-bin/carddisp.pl?gene=H2AC20
H4C4	H4 Clustered Histone 4	Protein Coding	P62805	41	GC06M101391	42.35610962	https://www.genecards.org/cgi-bin/carddisp.pl?gene=H4C4
H1-4	H1.4 Linker Histone, Cluster Member	Protein Coding	P10412	55	GC06P164126	42.29114914	https://www.genecards.org/cgi-bin/carddisp.pl?gene=H1-4
H4C12	H4 Clustered Histone 12	Protein Coding	P62805	40	GC06M101389	42.18609238	https://www.genecards.org/cgi-bin/carddisp.pl?gene=H4C12
XIST	X Inactive Specific Transcript	RNA Gene		32	GC0XM073820	42.18289948	https://www.genecards.org/cgi-bin/carddisp.pl?gene=XIST
SMAD4	SMAD Family Member 4	Protein Coding	Q13485	66	GC18P051028	42.1423645	https://www.genecards.org/cgi-bin/carddisp.pl?gene=SMAD4
SLC6A4	Solute Carrier Family 6 Member 4	Protein Coding	P31645	61	GC17M030194	42.06629944	https://www.genecards.org/cgi-bin/carddisp.pl?gene=SLC6A4
DYRK1A	Dual Specificity Tyrosine Phosphorylation Regulated Kinase 1A	Protein Coding	Q13627	63	GC21P037365	41.88586426	https://www.genecards.org/cgi-bin/carddisp.pl?gene=DYRK1A
TNFSF10	TNF Superfamily Member 10	Protein Coding	P50591	57	GC03M172505	41.7808075	https://www.genecards.org/cgi-bin/carddisp.pl?gene=TNFSF10
SETDB1	SET Domain Bifurcated Histone Lysine Methyltransferase 1	Protein Coding	Q15047	55	GC01P150926	41.76623535	https://www.genecards.org/cgi-bin/carddisp.pl?gene=SETDB1
ERBB2	Erb-B2 Receptor Tyrosine Kinase 2	Protein Coding	P04626	68	GC17P039687	41.74036407	https://www.genecards.org/cgi-bin/carddisp.pl?gene=ERBB2
LPL	Lipoprotein Lipase	Protein Coding	P06858	63	GC08P019901	41.65937424	https://www.genecards.org/cgi-bin/carddisp.pl?gene=LPL
RET	Ret Proto-Oncogene	Protein Coding	P07949	67	GC10P045251	41.64810181	https://www.genecards.org/cgi-bin/carddisp.pl?gene=RET
PSEN1	Presenilin 1	Protein Coding	P49768	66	GC14P073136	41.4955864	https://www.genecards.org/cgi-bin/carddisp.pl?gene=PSEN1
FAS	Fas Cell Surface Death Receptor	Protein Coding	P25445	64	GC10P116129	41.49411774	https://www.genecards.org/cgi-bin/carddisp.pl?gene=FAS
COMT	Catechol-O-Methyltransferase	Protein Coding	P21964	63	GC22P019941	41.42016983	https://www.genecards.org/cgi-bin/carddisp.pl?gene=COMT
H4C15	H4 Clustered Histone 15	Protein Coding	P62805	36	GC01M164854	41.41370392	https://www.genecards.org/cgi-bin/carddisp.pl?gene=H4C15
SUV39H1	SUV39H1 Histone Lysine Methyltransferase	Protein Coding	O43463	54	GC0XP059283	41.40913391	https://www.genecards.org/cgi-bin/carddisp.pl?gene=SUV39H1
WT1	WT1 Transcription Factor	Protein Coding	P19544	61	GC11M032365	41.30410004	https://www.genecards.org/cgi-bin/carddisp.pl?gene=WT1
NSD1	Nuclear Receptor Binding SET Domain Protein 1	Protein Coding	Q96L73	56	GC05P188518	41.17591476	https://www.genecards.org/cgi-bin/carddisp.pl?gene=NSD1
TAF1	TATA-Box Binding Protein Associated Factor 1	Protein Coding	P21675	61	GC0XP071366	41.07640839	https://www.genecards.org/cgi-bin/carddisp.pl?gene=TAF1
RUNX2	RUNX Family Transcription Factor 2	Protein Coding	Q13950	59	GC06P156520	41.06880188	https://www.genecards.org/cgi-bin/carddisp.pl?gene=RUNX2
FLNA	Filamin A	Protein Coding	P21333	61	GC0XM154348	40.91675568	https://www.genecards.org/cgi-bin/carddisp.pl?gene=FLNA
CFB	Complement Factor B	Protein Coding	P00751	59	GC06P031945	40.84466171	https://www.genecards.org/cgi-bin/carddisp.pl?gene=CFB
COL1A1	Collagen Type I Alpha 1 Chain	Protein Coding	P02452	62	GC17M089744	40.78481293	https://www.genecards.org/cgi-bin/carddisp.pl?gene=COL1A1
NR3C1	Nuclear Receptor Subfamily 3 Group C Member 1	Protein Coding	P04150	62	GC05M143277	40.74855042	https://www.genecards.org/cgi-bin/carddisp.pl?gene=NR3C1
PPARGC1A	PPARG Coactivator 1 Alpha	Protein Coding	Q9UBK2	59	GC04M023755	40.69022369	https://www.genecards.org/cgi-bin/carddisp.pl?gene=PPARGC1A
SQSTM1	Sequestosome 1	Protein Coding	Q13501	62	GC05P179806	40.62696457	https://www.genecards.org/cgi-bin/carddisp.pl?gene=SQSTM1
NPM1	Nucleophosmin 1	Protein Coding	P06748	63	GC05P171387	40.44345856	https://www.genecards.org/cgi-bin/carddisp.pl?gene=NPM1
FLT3	Fms Related Receptor Tyrosine Kinase 3	Protein Coding	P36888	66	GC13M028003	40.42216492	https://www.genecards.org/cgi-bin/carddisp.pl?gene=FLT3
SERPINE1	Serpin Family E Member 1	Protein Coding	P05121	63	GC07P101127	40.26959991	https://www.genecards.org/cgi-bin/carddisp.pl?gene=SERPINE1
MACROH2A1	MacroH2A.1 Histone	Protein Coding	O75367	54	GC05M135334	40.24464417	https://www.genecards.org/cgi-bin/carddisp.pl?gene=MACROH2A1
ACAT1	Acetyl-CoA Acetyltransferase 1	Protein Coding	P24752	63	GC11P108121	40.23589325	https://www.genecards.org/cgi-bin/carddisp.pl?gene=ACAT1
CASP3	Caspase 3	Protein Coding	P42574	62	GC04M184627	40.19989777	https://www.genecards.org/cgi-bin/carddisp.pl?gene=CASP3
KAT7	Lysine Acetyltransferase 7	Protein Coding	O95251	56	GC17P049788	40.05916214	https://www.genecards.org/cgi-bin/carddisp.pl?gene=KAT7
CRP	C-Reactive Protein	Protein Coding	P02741	58	GC01M165279	40.04211807	https://www.genecards.org/cgi-bin/carddisp.pl?gene=CRP
GNAS	GNAS Complex Locus	Protein Coding	P84996	62	GC20P058839	40.0007019	https://www.genecards.org/cgi-bin/carddisp.pl?gene=GNAS
H2AZ1	H2A.Z Variant Histone 1	Protein Coding	P0C0S5	52	GC04M099949	39.78221512	https://www.genecards.org/cgi-bin/carddisp.pl?gene=H2AZ1
TLR4	Toll Like Receptor 4	Protein Coding	O00206	64	GC09P117704	39.77052307	https://www.genecards.org/cgi-bin/carddisp.pl?gene=TLR4
FBN1	Fibrillin 1	Protein Coding	P35555	60	GC15M048408	39.72674179	https://www.genecards.org/cgi-bin/carddisp.pl?gene=FBN1
BRD2	Bromodomain Containing 2	Protein Coding	P25440	56	GC06P156280	39.62968445	https://www.genecards.org/cgi-bin/carddisp.pl?gene=BRD2
SETD1B	SET Domain Containing 1B, Histone Lysine Methyltransferase	Protein Coding	Q9UPS6	51	GC12P136107	39.46917343	https://www.genecards.org/cgi-bin/carddisp.pl?gene=SETD1B
APOA1	Apolipoprotein A1	Protein Coding	P02647	63	GC11M116835	39.36219025	https://www.genecards.org/cgi-bin/carddisp.pl?gene=APOA1
HEXA	Hexosaminidase Subunit Alpha	Protein Coding	P06865	59	GC15M072340	39.35486984	https://www.genecards.org/cgi-bin/carddisp.pl?gene=HEXA
SIRT2	Sirtuin 2	Protein Coding	Q8IXJ6	59	GC19M038878	39.35033035	https://www.genecards.org/cgi-bin/carddisp.pl?gene=SIRT2
SMARCC2	SWI/SNF Related, Matrix Associated, Actin Dependent Regulator Of Chromatin Subfamily C Member 2	Protein Coding	Q8TAQ2	56	GC12M059839	39.27945709	https://www.genecards.org/cgi-bin/carddisp.pl?gene=SMARCC2
NSD2	Nuclear Receptor Binding SET Domain Protein 2	Protein Coding	O96028	57	GC04P005902	39.2653923	https://www.genecards.org/cgi-bin/carddisp.pl?gene=NSD2
CERNA3	Competing Endogenous LncRNA 3 For MiR-645	RNA Gene		21	GC08P056381	39.10938263	https://www.genecards.org/cgi-bin/carddisp.pl?gene=CERNA3
KCNH2	Potassium Voltage-Gated Channel Subfamily H Member 2	Protein Coding	Q12809	63	GC07M150944	39.08004761	https://www.genecards.org/cgi-bin/carddisp.pl?gene=KCNH2
TRRAP	Transformation/Transcription Domain Associated Protein	Protein Coding	Q9Y4A5	57	GC07P098877	39.05437851	https://www.genecards.org/cgi-bin/carddisp.pl?gene=TRRAP
SOD2-OT1	SOD2 Overlapping Transcript 1	RNA Gene		20	GC06M159772	38.98514557	https://www.genecards.org/cgi-bin/carddisp.pl?gene=SOD2-OT1
SRCAP	Snf2 Related CREBBP Activator Protein	Protein Coding	Q6ZRS2	52	GC16P104980	38.97274017	https://www.genecards.org/cgi-bin/carddisp.pl?gene=SRCAP
RBBP4	RB Binding Protein 4, Chromatin Remodeling Factor	Protein Coding	Q09028	55	GC01P032651	38.94677734	https://www.genecards.org/cgi-bin/carddisp.pl?gene=RBBP4
HIRA	Histone Cell Cycle Regulator	Protein Coding	P54198	54	GC22M019330	38.76741791	https://www.genecards.org/cgi-bin/carddisp.pl?gene=HIRA
NBN	Nibrin	Protein Coding	O60934	61	GC08M089933	38.75682831	https://www.genecards.org/cgi-bin/carddisp.pl?gene=NBN
TWIST1	Twist Family BHLH Transcription Factor 1	Protein Coding	Q15672	59	GC07M019020	38.74476624	https://www.genecards.org/cgi-bin/carddisp.pl?gene=TWIST1
FGFR3	Fibroblast Growth Factor Receptor 3	Protein Coding	P22607	68	GC04P005899	38.64232635	https://www.genecards.org/cgi-bin/carddisp.pl?gene=FGFR3
ARID1A	AT-Rich Interaction Domain 1A	Protein Coding	O14497	58	GC01P026693	38.62386703	https://www.genecards.org/cgi-bin/carddisp.pl?gene=ARID1A
GBA1	Glucosylceramidase Beta 1	Protein Coding	P04062	62	GC01M165117	38.59324646	https://www.genecards.org/cgi-bin/carddisp.pl?gene=GBA1
BAX	BCL2 Associated X, Apoptosis Regulator	Protein Coding	Q07812	64	GC19P048954	38.53742981	https://www.genecards.org/cgi-bin/carddisp.pl?gene=BAX
ATR	ATR Serine/Threonine Kinase	Protein Coding	Q13535	66	GC03M142449	38.52121735	https://www.genecards.org/cgi-bin/carddisp.pl?gene=ATR
NPC1	NPC Intracellular Cholesterol Transporter 1	Protein Coding	O15118	62	GC18M023506	38.51816559	https://www.genecards.org/cgi-bin/carddisp.pl?gene=NPC1
HFE	Homeostatic Iron Regulator	Protein Coding	Q30201	58	GC06P026087	38.48061371	https://www.genecards.org/cgi-bin/carddisp.pl?gene=HFE
CASP8	Caspase 8	Protein Coding	Q14790	65	GC02P201233	38.46861649	https://www.genecards.org/cgi-bin/carddisp.pl?gene=CASP8
COL6A3	Collagen Type VI Alpha 3 Chain	Protein Coding	P12111	57	GC02M237324	38.4521637	https://www.genecards.org/cgi-bin/carddisp.pl?gene=COL6A3
GLA	Galactosidase Alpha	Protein Coding	P06280	62	GC0XM101393	38.38876724	https://www.genecards.org/cgi-bin/carddisp.pl?gene=GLA
SOX9	SRY-Box Transcription Factor 9	Protein Coding	P48436	58	GC17P072121	38.35765839	https://www.genecards.org/cgi-bin/carddisp.pl?gene=SOX9
SLC33A1	Solute Carrier Family 33 Member 1	Protein Coding	O00400	55	GC03M155821	38.34205627	https://www.genecards.org/cgi-bin/carddisp.pl?gene=SLC33A1
MEF2C	Myocyte Enhancer Factor 2C	Protein Coding	Q06413	62	GC05M088718	38.33994293	https://www.genecards.org/cgi-bin/carddisp.pl?gene=MEF2C
TGFBR2	Transforming Growth Factor Beta Receptor 2	Protein Coding	P37173	65	GC03P030623	38.31334686	https://www.genecards.org/cgi-bin/carddisp.pl?gene=TGFBR2
SOX2	SRY-Box Transcription Factor 2	Protein Coding	P48431	58	GC03P181711	38.30035782	https://www.genecards.org/cgi-bin/carddisp.pl?gene=SOX2
GNE	Glucosamine (UDP-N-Acetyl)-2-Epimerase/N-Acetylmannosamine Kinase	Protein Coding	Q9Y223	54	GC09M036214	38.29771042	https://www.genecards.org/cgi-bin/carddisp.pl?gene=GNE
PARP1	Poly(ADP-Ribose) Polymerase 1	Protein Coding	P09874	63	GC01M226360	38.27524948	https://www.genecards.org/cgi-bin/carddisp.pl?gene=PARP1
SMARCE1	SWI/SNF Related, Matrix Associated, Actin Dependent Regulator Of Chromatin, Subfamily E, Member 1	Protein Coding	Q969G3	58	GC17M040624	38.25963211	https://www.genecards.org/cgi-bin/carddisp.pl?gene=SMARCE1
FUS	FUS RNA Binding Protein	Protein Coding	P35637	58	GC16P031180	38.25782776	https://www.genecards.org/cgi-bin/carddisp.pl?gene=FUS
ADIPOQ	Adiponectin, C1Q And Collagen Domain Containing	Protein Coding	Q15848	59	GC03P186842	38.2510376	https://www.genecards.org/cgi-bin/carddisp.pl?gene=ADIPOQ
HDAC10	Histone Deacetylase 10	Protein Coding	Q969S8	55	GC22M050245	38.18188858	https://www.genecards.org/cgi-bin/carddisp.pl?gene=HDAC10
BRIP1	BRCA1 Interacting Helicase 1	Protein Coding	Q9BX63	62	GC17M061679	38.13613129	https://www.genecards.org/cgi-bin/carddisp.pl?gene=BRIP1
SMARCA5	SWI/SNF Related, Matrix Associated, Actin Dependent Regulator Of Chromatin, Subfamily A, Member 5	Protein Coding	O60264	54	GC04P143513	38.0259819	https://www.genecards.org/cgi-bin/carddisp.pl?gene=SMARCA5
FOS	Fos Proto-Oncogene, AP-1 Transcription Factor Subunit	Protein Coding	P01100	63	GC14P075278	37.9355545	https://www.genecards.org/cgi-bin/carddisp.pl?gene=FOS
EGF	Epidermal Growth Factor	Protein Coding	P01133	64	GC04P109912	37.90013885	https://www.genecards.org/cgi-bin/carddisp.pl?gene=EGF
H2AC4	H2A Clustered Histone 4	Protein Coding	P04908	44	GC06M099928	37.60826874	https://www.genecards.org/cgi-bin/carddisp.pl?gene=H2AC4
ERCC2	ERCC Excision Repair 2, TFIIH Core Complex Helicase Subunit	Protein Coding	P18074	61	GC19M045349	37.55400848	https://www.genecards.org/cgi-bin/carddisp.pl?gene=ERCC2
TARDBP	TAR DNA Binding Protein	Protein Coding	Q13148	59	GC01P060311	37.5015564	https://www.genecards.org/cgi-bin/carddisp.pl?gene=TARDBP
NEK1	NIMA Related Kinase 1	Protein Coding	Q96PY6	56	GC04M169393	37.46964645	https://www.genecards.org/cgi-bin/carddisp.pl?gene=NEK1
CRYAB	Crystallin Alpha B	Protein Coding	P02511	58	GC11M111908	37.41997147	https://www.genecards.org/cgi-bin/carddisp.pl?gene=CRYAB
COL6A1	Collagen Type VI Alpha 1 Chain	Protein Coding	P12109	58	GC21P045981	37.41509247	https://www.genecards.org/cgi-bin/carddisp.pl?gene=COL6A1
WFS1	Wolframin ER Transmembrane Glycoprotein	Protein Coding	O76024	58	GC04P006269	37.31130219	https://www.genecards.org/cgi-bin/carddisp.pl?gene=WFS1
VCP	Valosin Containing Protein	Protein Coding	P55072	62	GC09M035431	37.28450775	https://www.genecards.org/cgi-bin/carddisp.pl?gene=VCP
KMT2C	Lysine Methyltransferase 2C	Protein Coding	Q8NEZ4	55	GC07M152134	37.24972534	https://www.genecards.org/cgi-bin/carddisp.pl?gene=KMT2C
NEU1	Neuraminidase 1	Protein Coding	Q99519	59	GC06M031857	37.18370056	https://www.genecards.org/cgi-bin/carddisp.pl?gene=NEU1
GSTM1	Glutathione S-Transferase Mu 1	Protein Coding	P09488	55	GC01P109687	37.09703064	https://www.genecards.org/cgi-bin/carddisp.pl?gene=GSTM1
STK11	Serine/Threonine Kinase 11	Protein Coding	Q15831	63	GC19P001177	37.08642197	https://www.genecards.org/cgi-bin/carddisp.pl?gene=STK11
SLC6A3	Solute Carrier Family 6 Member 3	Protein Coding	Q01959	63	GC05M001392	37.05741882	https://www.genecards.org/cgi-bin/carddisp.pl?gene=SLC6A3
CTLA4	Cytotoxic T-Lymphocyte Associated Protein 4	Protein Coding	P16410	61	GC02P204352	37.04174423	https://www.genecards.org/cgi-bin/carddisp.pl?gene=CTLA4
KDM5C	Lysine Demethylase 5C	Protein Coding	P41229	59	GC0XM053176	37.01490784	https://www.genecards.org/cgi-bin/carddisp.pl?gene=KDM5C
LEP	Leptin	Protein Coding	P41159	59	GC07P128241	36.86959076	https://www.genecards.org/cgi-bin/carddisp.pl?gene=LEP
H2BC3	H2B Clustered Histone 3	Protein Coding	P33778	45	GC06M099920	36.83497238	https://www.genecards.org/cgi-bin/carddisp.pl?gene=H2BC3
H2AC18	H2A Clustered Histone 18	Protein Coding	Q6FI13	41	GC01M164851	36.78030014	https://www.genecards.org/cgi-bin/carddisp.pl?gene=H2AC18
H1-5	H1.5 Linker Histone, Cluster Member	Protein Coding	P16401	51	GC06M101373	36.76604462	https://www.genecards.org/cgi-bin/carddisp.pl?gene=H1-5
GLB1	Galactosidase Beta 1	Protein Coding	P16278	62	GC03M032963	36.71273041	https://www.genecards.org/cgi-bin/carddisp.pl?gene=GLB1
BIRC5	Baculoviral IAP Repeat Containing 5	Protein Coding	O15392	58	GC17P078214	36.67432785	https://www.genecards.org/cgi-bin/carddisp.pl?gene=BIRC5
PMS2	PMS1 Homolog 2, Mismatch Repair System Component	Protein Coding	P54278	62	GC07M005973	36.65980911	https://www.genecards.org/cgi-bin/carddisp.pl?gene=PMS2
CDK4	Cyclin Dependent Kinase 4	Protein Coding	P11802	66	GC12M059932	36.64187622	https://www.genecards.org/cgi-bin/carddisp.pl?gene=CDK4
MMP9	Matrix Metallopeptidase 9	Protein Coding	P14780	66	GC20P046008	36.57156372	https://www.genecards.org/cgi-bin/carddisp.pl?gene=MMP9
SMAD2	SMAD Family Member 2	Protein Coding	Q15796	65	GC18M047809	36.57051849	https://www.genecards.org/cgi-bin/carddisp.pl?gene=SMAD2
NOTCH3	Notch Receptor 3	Protein Coding	Q9UM47	64	GC19M015159	36.5674324	https://www.genecards.org/cgi-bin/carddisp.pl?gene=NOTCH3
JAK2	Janus Kinase 2	Protein Coding	O60674	66	GC09P004985	36.5579834	https://www.genecards.org/cgi-bin/carddisp.pl?gene=JAK2
PTGS2	Prostaglandin-Endoperoxide Synthase 2	Protein Coding	P35354	62	GC01M186671	36.44685364	https://www.genecards.org/cgi-bin/carddisp.pl?gene=PTGS2
HCFC1	Host Cell Factor C1	Protein Coding	P51610	59	GC0XM153947	36.43151093	https://www.genecards.org/cgi-bin/carddisp.pl?gene=HCFC1
DOT1L	DOT1 Like Histone Lysine Methyltransferase	Protein Coding	Q8TEK3	56	GC19P131892	36.39081573	https://www.genecards.org/cgi-bin/carddisp.pl?gene=DOT1L
SLC2A1	Solute Carrier Family 2 Member 1	Protein Coding	P11166	66	GC01M042925	36.36213303	https://www.genecards.org/cgi-bin/carddisp.pl?gene=SLC2A1
H2BC5	H2B Clustered Histone 5	Protein Coding	P58876	45	GC06P164135	36.35363007	https://www.genecards.org/cgi-bin/carddisp.pl?gene=H2BC5
CBL	Cbl Proto-Oncogene	Protein Coding	P22681	64	GC11P119206	36.34606552	https://www.genecards.org/cgi-bin/carddisp.pl?gene=CBL
COL2A1	Collagen Type II Alpha 1 Chain	Protein Coding	P02458	62	GC12M047972	36.32471466	https://www.genecards.org/cgi-bin/carddisp.pl?gene=COL2A1
HDAC11	Histone Deacetylase 11	Protein Coding	Q96DB2	57	GC03P024275	36.32277298	https://www.genecards.org/cgi-bin/carddisp.pl?gene=HDAC11
SDHA	Succinate Dehydrogenase Complex Flavoprotein Subunit A	Protein Coding	P31040	61	GC05P000235	36.24996948	https://www.genecards.org/cgi-bin/carddisp.pl?gene=SDHA
PLEC	Plectin	Protein Coding	Q15149	56	GC08M146981	36.23384857	https://www.genecards.org/cgi-bin/carddisp.pl?gene=PLEC
SDHB	Succinate Dehydrogenase Complex Iron Sulfur Subunit B	Protein Coding	P21912	61	GC01M020330	36.15788269	https://www.genecards.org/cgi-bin/carddisp.pl?gene=SDHB
MECOM	MDS1 And EVI1 Complex Locus	Protein Coding	Q03112	60	GC03M169083	36.15402985	https://www.genecards.org/cgi-bin/carddisp.pl?gene=MECOM
MDM2	MDM2 Proto-Oncogene	Protein Coding	Q00987	66	GC12P068808	36.13324738	https://www.genecards.org/cgi-bin/carddisp.pl?gene=MDM2
HGSNAT	Heparan-Alpha-Glucosaminide N-Acetyltransferase	Protein Coding	Q68CP4	48	GC08P043140	36.07810974	https://www.genecards.org/cgi-bin/carddisp.pl?gene=HGSNAT
MIR7-3HG	MIR7-3 Host Gene	RNA Gene	Q8N6C7	34	GC19P132003	35.91101837	https://www.genecards.org/cgi-bin/carddisp.pl?gene=MIR7-3HG
OFD1	OFD1 Centriole And Centriolar Satellite Protein	Protein Coding	O75665	54	GC0XP013714	35.88228226	https://www.genecards.org/cgi-bin/carddisp.pl?gene=OFD1
NAA10	N-Alpha-Acetyltransferase 10, NatA Catalytic Subunit	Protein Coding	P41227	57	GC0XM153929	35.86489487	https://www.genecards.org/cgi-bin/carddisp.pl?gene=NAA10
ASH1L	ASH1 Like Histone Lysine Methyltransferase	Protein Coding	Q9NR48	52	GC01M155335	35.84785461	https://www.genecards.org/cgi-bin/carddisp.pl?gene=ASH1L
HPRT1	Hypoxanthine Phosphoribosyltransferase 1	Protein Coding	P00492	61	GC0XP134460	35.81971741	https://www.genecards.org/cgi-bin/carddisp.pl?gene=HPRT1
PARN	Poly(A)-Specific Ribonuclease	Protein Coding	O95453	56	GC16M014435	35.78636932	https://www.genecards.org/cgi-bin/carddisp.pl?gene=PARN
PML	PML Nuclear Body Scaffold	Protein Coding	P29590	59	GC15P073994	35.77972031	https://www.genecards.org/cgi-bin/carddisp.pl?gene=PML
RAF1	Raf-1 Proto-Oncogene, Serine/Threonine Kinase	Protein Coding	P04049	67	GC03M012583	35.77727509	https://www.genecards.org/cgi-bin/carddisp.pl?gene=RAF1
KIT	KIT Proto-Oncogene, Receptor Tyrosine Kinase	Protein Coding	P10721	66	GC04P054657	35.77496338	https://www.genecards.org/cgi-bin/carddisp.pl?gene=KIT
LRP2	LDL Receptor Related Protein 2	Protein Coding	P98164	61	GC02M169127	35.75231934	https://www.genecards.org/cgi-bin/carddisp.pl?gene=LRP2
XRCC1	X-Ray Repair Cross Complementing 1	Protein Coding	P18887	58	GC19M043543	35.74512482	https://www.genecards.org/cgi-bin/carddisp.pl?gene=XRCC1
RMRP	RNA Component Of Mitochondrial RNA Processing Endoribonuclease	RNA Gene		33	GC09M035655	35.72834015	https://www.genecards.org/cgi-bin/carddisp.pl?gene=RMRP
HEXB	Hexosaminidase Subunit Beta	Protein Coding	P07686	60	GC05P074640	35.71740341	https://www.genecards.org/cgi-bin/carddisp.pl?gene=HEXB
CTCF	CCCTC-Binding Factor	Protein Coding	P49711	59	GC16P105895	35.67194748	https://www.genecards.org/cgi-bin/carddisp.pl?gene=CTCF
SMARCC1	SWI/SNF Related, Matrix Associated, Actin Dependent Regulator Of Chromatin Subfamily C Member 1	Protein Coding	Q92922	56	GC03M047585	35.63689423	https://www.genecards.org/cgi-bin/carddisp.pl?gene=SMARCC1
F2	Coagulation Factor II, Thrombin	Protein Coding	P00734	63	GC11P048362	35.61196518	https://www.genecards.org/cgi-bin/carddisp.pl?gene=F2
FASLG	Fas Ligand	Protein Coding	P48023	61	GC01P172659	35.49649048	https://www.genecards.org/cgi-bin/carddisp.pl?gene=FASLG
RORA	RAR Related Orphan Receptor A	Protein Coding	P35398	61	GC15M060488	35.49308777	https://www.genecards.org/cgi-bin/carddisp.pl?gene=RORA
ACACB	Acetyl-CoA Carboxylase Beta	Protein Coding	O00763	58	GC12P109116	35.45682526	https://www.genecards.org/cgi-bin/carddisp.pl?gene=ACACB
HADHA	Hydroxyacyl-CoA Dehydrogenase Trifunctional Multienzyme Complex Subunit Alpha	Protein Coding	P40939	59	GC02M026190	35.44806671	https://www.genecards.org/cgi-bin/carddisp.pl?gene=HADHA
CDKN1B	Cyclin Dependent Kinase Inhibitor 1B	Protein Coding	P46527	61	GC12P047017	35.40233994	https://www.genecards.org/cgi-bin/carddisp.pl?gene=CDKN1B
CACNA1A	Calcium Voltage-Gated Channel Subunit Alpha1 A	Protein Coding	O00555	60	GC19M013206	35.3730545	https://www.genecards.org/cgi-bin/carddisp.pl?gene=CACNA1A
NRAS	NRAS Proto-Oncogene, GTPase	Protein Coding	P01111	63	GC01M114704	35.36624146	https://www.genecards.org/cgi-bin/carddisp.pl?gene=NRAS
MYCN	MYCN Proto-Oncogene, BHLH Transcription Factor	Protein Coding	P04198	59	GC02P015972	35.3547287	https://www.genecards.org/cgi-bin/carddisp.pl?gene=MYCN
HNF4A	Hepatocyte Nuclear Factor 4 Alpha	Protein Coding	P41235	62	GC20P044355	35.31789398	https://www.genecards.org/cgi-bin/carddisp.pl?gene=HNF4A
GJB2	Gap Junction Protein Beta 2	Protein Coding	P29033	58	GC13M020187	35.27458954	https://www.genecards.org/cgi-bin/carddisp.pl?gene=GJB2
NCOA1	Nuclear Receptor Coactivator 1	Protein Coding	Q15788	58	GC02P024492	35.23337555	https://www.genecards.org/cgi-bin/carddisp.pl?gene=NCOA1
DNMT3B	DNA Methyltransferase 3 Beta	Protein Coding	Q9UBC3	64	GC20P032762	35.21483612	https://www.genecards.org/cgi-bin/carddisp.pl?gene=DNMT3B
SMAD5-AS1	SMAD5 Antisense RNA 1	RNA Gene	Q9Y6J3	30	GC05M136129	35.21115875	https://www.genecards.org/cgi-bin/carddisp.pl?gene=SMAD5-AS1
MED12	Mediator Complex Subunit 12	Protein Coding	Q93074	56	GC0XP071118	35.20022964	https://www.genecards.org/cgi-bin/carddisp.pl?gene=MED12
ESRRA	Estrogen Related Receptor Alpha	Protein Coding	P11474	58	GC11P064305	35.11207581	https://www.genecards.org/cgi-bin/carddisp.pl?gene=ESRRA
TBL1XR1	TBL1X/Y Related 1	Protein Coding	Q9BZK7	58	GC03M177019	35.09687042	https://www.genecards.org/cgi-bin/carddisp.pl?gene=TBL1XR1
PCNA	Proliferating Cell Nuclear Antigen	Protein Coding	P12004	63	GC20M005114	35.07104492	https://www.genecards.org/cgi-bin/carddisp.pl?gene=PCNA
ABCD1	ATP Binding Cassette Subfamily D Member 1	Protein Coding	P33897	59	GC0XP153724	34.93304062	https://www.genecards.org/cgi-bin/carddisp.pl?gene=ABCD1
VRK1	VRK Serine/Threonine Kinase 1	Protein Coding	Q99986	60	GC14P096797	34.92278671	https://www.genecards.org/cgi-bin/carddisp.pl?gene=VRK1
NEK9	NIMA Related Kinase 9	Protein Coding	Q8TD19	58	GC14M075079	34.89996719	https://www.genecards.org/cgi-bin/carddisp.pl?gene=NEK9
VWF	Von Willebrand Factor	Protein Coding	P04275	60	GC12M032666	34.86109924	https://www.genecards.org/cgi-bin/carddisp.pl?gene=VWF
SORL1	Sortilin Related Receptor 1	Protein Coding	Q92673	58	GC11P121452	34.84450531	https://www.genecards.org/cgi-bin/carddisp.pl?gene=SORL1
PDGFRA	Platelet Derived Growth Factor Receptor Alpha	Protein Coding	P16234	66	GC04P054229	34.83049011	https://www.genecards.org/cgi-bin/carddisp.pl?gene=PDGFRA
COL4A1	Collagen Type IV Alpha 1 Chain	Protein Coding	P02462	60	GC13M110148	34.81061935	https://www.genecards.org/cgi-bin/carddisp.pl?gene=COL4A1
FOXP3	Forkhead Box P3	Protein Coding	Q9BZS1	60	GC0XM049250	34.77397156	https://www.genecards.org/cgi-bin/carddisp.pl?gene=FOXP3
FMR1	Fragile X Messenger Ribonucleoprotein 1	Protein Coding	Q06787	56	GC0XP148000	34.75537872	https://www.genecards.org/cgi-bin/carddisp.pl?gene=FMR1
HADHB	Hydroxyacyl-CoA Dehydrogenase Trifunctional Multienzyme Complex Subunit Beta	Protein Coding	P55084	59	GC02P026243	34.73570251	https://www.genecards.org/cgi-bin/carddisp.pl?gene=HADHB
CHAT	Choline O-Acetyltransferase	Protein Coding	P28329	61	GC10P049609	34.7335968	https://www.genecards.org/cgi-bin/carddisp.pl?gene=CHAT
PKD1	Polycystin 1, Transient Receptor Potential Channel Interacting	Protein Coding	P98161	57	GC16M026906	34.62521362	https://www.genecards.org/cgi-bin/carddisp.pl?gene=PKD1
GFAP	Glial Fibrillary Acidic Protein	Protein Coding	P14136	61	GC17M089491	34.60840607	https://www.genecards.org/cgi-bin/carddisp.pl?gene=GFAP
ACSS2	Acyl-CoA Synthetase Short Chain Family Member 2	Protein Coding	Q9NR19	58	GC20P044633	34.5980072	https://www.genecards.org/cgi-bin/carddisp.pl?gene=ACSS2
OPA1	OPA1 Mitochondrial Dynamin Like GTPase	Protein Coding	O60313	56	GC03P193594	34.51792145	https://www.genecards.org/cgi-bin/carddisp.pl?gene=OPA1
COL1A2	Collagen Type I Alpha 2 Chain	Protein Coding	P08123	61	GC07P094394	34.51352692	https://www.genecards.org/cgi-bin/carddisp.pl?gene=COL1A2
H2AC8	H2A Clustered Histone 8	Protein Coding	P04908	41	GC06P164130	34.49546432	https://www.genecards.org/cgi-bin/carddisp.pl?gene=H2AC8
CFI	Complement Factor I	Protein Coding	P05156	59	GC04M109732	34.49094391	https://www.genecards.org/cgi-bin/carddisp.pl?gene=CFI
KDM6B	Lysine Demethylase 6B	Protein Coding	O15054	57	GC17P007834	34.43245697	https://www.genecards.org/cgi-bin/carddisp.pl?gene=KDM6B
PRKN	Parkin RBR E3 Ubiquitin Protein Ligase	Protein Coding	O60260	62	GC06M161348	34.42976379	https://www.genecards.org/cgi-bin/carddisp.pl?gene=PRKN
FLNC	Filamin C	Protein Coding	Q14315	57	GC07P128830	34.42963028	https://www.genecards.org/cgi-bin/carddisp.pl?gene=FLNC
MITF	Melanocyte Inducing Transcription Factor	Protein Coding	O75030	61	GC03P069740	34.42957306	https://www.genecards.org/cgi-bin/carddisp.pl?gene=MITF
TH	Tyrosine Hydroxylase	Protein Coding	P07101	63	GC11M002163	34.41410828	https://www.genecards.org/cgi-bin/carddisp.pl?gene=TH
HLA-DRB1	Major Histocompatibility Complex, Class II, DR Beta 1	Protein Coding	P01911	59	GC06M100352	34.36524582	https://www.genecards.org/cgi-bin/carddisp.pl?gene=HLA-DRB1
PRNP	Prion Protein (Kanno Blood Group)	Protein Coding	F7VJQ1	61	GC20P004686	34.34133911	https://www.genecards.org/cgi-bin/carddisp.pl?gene=PRNP
PTHLH	Parathyroid Hormone Like Hormone	Protein Coding	P12272	58	GC12M033363	34.31758499	https://www.genecards.org/cgi-bin/carddisp.pl?gene=PTHLH
PLOD1	Procollagen-Lysine,2-Oxoglutarate 5-Dioxygenase 1	Protein Coding	Q02809	58	GC01P011934	34.30272675	https://www.genecards.org/cgi-bin/carddisp.pl?gene=PLOD1
BCL6	BCL6 Transcription Repressor	Protein Coding	P41182	59	GC03M187721	34.27972031	https://www.genecards.org/cgi-bin/carddisp.pl?gene=BCL6
OGT	O-Linked N-Acetylglucosamine (GlcNAc) Transferase	Protein Coding	O15294	59	GC0XP071865	34.26371384	https://www.genecards.org/cgi-bin/carddisp.pl?gene=OGT
PAX6	Paired Box 6	Protein Coding	P26367	61	GC11M031784	34.22215271	https://www.genecards.org/cgi-bin/carddisp.pl?gene=PAX6
GCK	Glucokinase	Protein Coding	P35557	62	GC07M045514	34.19252014	https://www.genecards.org/cgi-bin/carddisp.pl?gene=GCK
MAP2K1	Mitogen-Activated Protein Kinase Kinase 1	Protein Coding	Q02750	67	GC15P066386	34.17946625	https://www.genecards.org/cgi-bin/carddisp.pl?gene=MAP2K1
SCN1A	Sodium Voltage-Gated Channel Alpha Subunit 1	Protein Coding	P35498	60	GC02M165989	34.15193939	https://www.genecards.org/cgi-bin/carddisp.pl?gene=SCN1A
DIAPH1	Diaphanous Related Formin 1	Protein Coding	O60610	59	GC05M141516	34.14022827	https://www.genecards.org/cgi-bin/carddisp.pl?gene=DIAPH1
GALC	Galactosylceramidase	Protein Coding	P54803	57	GC14M087837	34.12548447	https://www.genecards.org/cgi-bin/carddisp.pl?gene=GALC
IL4	Interleukin 4	Protein Coding	P05112	59	GC05P132673	34.09139633	https://www.genecards.org/cgi-bin/carddisp.pl?gene=IL4
DYNC1H1	Dynein Cytoplasmic 1 Heavy Chain 1	Protein Coding	Q14204	57	GC14P118101	34.03086472	https://www.genecards.org/cgi-bin/carddisp.pl?gene=DYNC1H1
TNFRSF10B	TNF Receptor Superfamily Member 10b	Protein Coding	O14763	62	GC08M023020	34.00583649	https://www.genecards.org/cgi-bin/carddisp.pl?gene=TNFRSF10B
SCN5A	Sodium Voltage-Gated Channel Alpha Subunit 5	Protein Coding	Q14524	62	GC03M038776	33.99939728	https://www.genecards.org/cgi-bin/carddisp.pl?gene=SCN5A
CHD4	Chromodomain Helicase DNA Binding Protein 4	Protein Coding	Q14839	58	GC12M006570	33.99738693	https://www.genecards.org/cgi-bin/carddisp.pl?gene=CHD4
GALNS	Galactosamine (N-Acetyl)-6-Sulfatase	Protein Coding	P34059	61	GC16M088813	33.98611069	https://www.genecards.org/cgi-bin/carddisp.pl?gene=GALNS
PON1	Paraoxonase 1	Protein Coding	P27169	60	GC07M095297	33.93260574	https://www.genecards.org/cgi-bin/carddisp.pl?gene=PON1
TSC1	TSC Complex Subunit 1	Protein Coding	Q92574	61	GC09M132891	33.92654037	https://www.genecards.org/cgi-bin/carddisp.pl?gene=TSC1
CFHR1	Complement Factor H Related 1	Protein Coding	Q03591	54	GC01P196822	33.91477203	https://www.genecards.org/cgi-bin/carddisp.pl?gene=CFHR1
SETD7	SET Domain Containing 7, Histone Lysine Methyltransferase	Protein Coding	Q8WTS6	57	GC04M139495	33.83859253	https://www.genecards.org/cgi-bin/carddisp.pl?gene=SETD7
ABCA1	ATP Binding Cassette Subfamily A Member 1	Protein Coding	O95477	61	GC09M104781	33.83572769	https://www.genecards.org/cgi-bin/carddisp.pl?gene=ABCA1
H3-5	H3.5 Histone	Protein Coding	Q6NXT2	44	GC12M033463	33.83124161	https://www.genecards.org/cgi-bin/carddisp.pl?gene=H3-5
GLI2	GLI Family Zinc Finger 2	Protein Coding	P10070	61	GC02P120735	33.80423737	https://www.genecards.org/cgi-bin/carddisp.pl?gene=GLI2
RBBP7	RB Binding Protein 7, Chromatin Remodeling Factor	Protein Coding	Q16576	52	GC0XM016839	33.79008865	https://www.genecards.org/cgi-bin/carddisp.pl?gene=RBBP7
WDR5	WD Repeat Domain 5	Protein Coding	P61964	56	GC09P134135	33.78707123	https://www.genecards.org/cgi-bin/carddisp.pl?gene=WDR5
ESRRB	Estrogen Related Receptor Beta	Protein Coding	O95718	60	GC14P076310	33.77798462	https://www.genecards.org/cgi-bin/carddisp.pl?gene=ESRRB
HSPB1	Heat Shock Protein Family B (Small) Member 1	Protein Coding	P04792	64	GC07P076302	33.64395905	https://www.genecards.org/cgi-bin/carddisp.pl?gene=HSPB1
PHF8	PHD Finger Protein 8	Protein Coding	Q9UPP1	57	GC0XM053936	33.64277649	https://www.genecards.org/cgi-bin/carddisp.pl?gene=PHF8
AKT2	AKT Serine/Threonine Kinase 2	Protein Coding	P31751	66	GC19M040230	33.64092255	https://www.genecards.org/cgi-bin/carddisp.pl?gene=AKT2
DRD2	Dopamine Receptor D2	Protein Coding	P14416	62	GC11M113409	33.63802338	https://www.genecards.org/cgi-bin/carddisp.pl?gene=DRD2
EED	Embryonic Ectoderm Development	Protein Coding	O75530	55	GC11P099657	33.62151718	https://www.genecards.org/cgi-bin/carddisp.pl?gene=EED
H2BC6	H2B Clustered Histone 6	Protein Coding	P62807	40	GC06P164136	33.61650085	https://www.genecards.org/cgi-bin/carddisp.pl?gene=H2BC6
PTCH1	Patched 1	Protein Coding	Q13635	63	GC09M095442	33.58106995	https://www.genecards.org/cgi-bin/carddisp.pl?gene=PTCH1
H2BC8	H2B Clustered Histone 8	Protein Coding	P62807	37	GC06M101381	33.56871033	https://www.genecards.org/cgi-bin/carddisp.pl?gene=H2BC8
H1-2	H1.2 Linker Histone, Cluster Member	Protein Coding	P16403	54	GC06M099926	33.54195023	https://www.genecards.org/cgi-bin/carddisp.pl?gene=H1-2
H2AC6	H2A Clustered Histone 6	Protein Coding	Q93077	45	GC06P164129	33.53637314	https://www.genecards.org/cgi-bin/carddisp.pl?gene=H2AC6
ALDH18A1	Aldehyde Dehydrogenase 18 Family Member A1	Protein Coding	P54886	58	GC10M095605	33.51618576	https://www.genecards.org/cgi-bin/carddisp.pl?gene=ALDH18A1
TGFBR1	Transforming Growth Factor Beta Receptor 1	Protein Coding	P36897	66	GC09P103929	33.50603104	https://www.genecards.org/cgi-bin/carddisp.pl?gene=TGFBR1
PARK7	Parkinsonism Associated Deglycase	Protein Coding	Q99497	60	GC01P060126	33.50450516	https://www.genecards.org/cgi-bin/carddisp.pl?gene=PARK7
GSTP1	Glutathione S-Transferase Pi 1	Protein Coding	P09211	62	GC11P067583	33.49960327	https://www.genecards.org/cgi-bin/carddisp.pl?gene=GSTP1
MRE11	MRE11 Homolog, Double Strand Break Repair Nuclease	Protein Coding	P49959	61	GC11M133418	33.49159622	https://www.genecards.org/cgi-bin/carddisp.pl?gene=MRE11
TNFRSF1A	TNF Receptor Superfamily Member 1A	Protein Coding	P19438	62	GC12M006328	33.47753906	https://www.genecards.org/cgi-bin/carddisp.pl?gene=TNFRSF1A
H2BC11	H2B Clustered Histone 11	Protein Coding	P06899	43	GC06M099977	33.47570038	https://www.genecards.org/cgi-bin/carddisp.pl?gene=H2BC11
NCOR1	Nuclear Receptor Corepressor 1	Protein Coding	O75376	56	GC17M016029	33.47185516	https://www.genecards.org/cgi-bin/carddisp.pl?gene=NCOR1
MTR	5-Methyltetrahydrofolate-Homocysteine Methyltransferase	Protein Coding	Q99707	60	GC01P236795	33.46954346	https://www.genecards.org/cgi-bin/carddisp.pl?gene=MTR
FBLN5	Fibulin 5	Protein Coding	Q9UBX5	59	GC14M091869	33.46178818	https://www.genecards.org/cgi-bin/carddisp.pl?gene=FBLN5
MET	MET Proto-Oncogene, Receptor Tyrosine Kinase	Protein Coding	P08581	67	GC07P116672	33.4458313	https://www.genecards.org/cgi-bin/carddisp.pl?gene=MET
FADD	Fas Associated Via Death Domain	Protein Coding	Q13158	59	GC11P070203	33.25950241	https://www.genecards.org/cgi-bin/carddisp.pl?gene=FADD
SLBP	Stem-Loop Histone MRNA Binding Protein	Protein Coding	Q14493	46	GC04M001692	33.22019958	https://www.genecards.org/cgi-bin/carddisp.pl?gene=SLBP
CCL2	C-C Motif Chemokine Ligand 2	Protein Coding	P13500	61	GC17P034255	33.19351196	https://www.genecards.org/cgi-bin/carddisp.pl?gene=CCL2
POLR3A	RNA Polymerase III Subunit A	Protein Coding	O14802	57	GC10M079241	33.1921196	https://www.genecards.org/cgi-bin/carddisp.pl?gene=POLR3A
ATP7B	ATPase Copper Transporting Beta	Protein Coding	P35670	61	GC13M051930	33.19088364	https://www.genecards.org/cgi-bin/carddisp.pl?gene=ATP7B
IGF2	Insulin Like Growth Factor 2	Protein Coding	P01344	61	GC11M013301	33.16090012	https://www.genecards.org/cgi-bin/carddisp.pl?gene=IGF2
PRKDC	Protein Kinase, DNA-Activated, Catalytic Subunit	Protein Coding	P78527	63	GC08M047773	33.08725357	https://www.genecards.org/cgi-bin/carddisp.pl?gene=PRKDC
GATA2	GATA Binding Protein 2	Protein Coding	P23769	62	GC03M128479	33.07291031	https://www.genecards.org/cgi-bin/carddisp.pl?gene=GATA2
FASN	Fatty Acid Synthase	Protein Coding	P49327	61	GC17M082078	33.06986618	https://www.genecards.org/cgi-bin/carddisp.pl?gene=FASN
SUZ12	SUZ12 Polycomb Repressive Complex 2 Subunit	Protein Coding	Q15022	55	GC17P031937	33.05814743	https://www.genecards.org/cgi-bin/carddisp.pl?gene=SUZ12
E2F1	E2F Transcription Factor 1	Protein Coding	Q01094	56	GC20M033675	33.04363632	https://www.genecards.org/cgi-bin/carddisp.pl?gene=E2F1
IDH1	Isocitrate Dehydrogenase (NADP(+)) 1	Protein Coding	O75874	65	GC02M208236	33.02384186	https://www.genecards.org/cgi-bin/carddisp.pl?gene=IDH1
PURA	Purine Rich Element Binding Protein A	Protein Coding	Q00577	57	GC05P155393	32.99612427	https://www.genecards.org/cgi-bin/carddisp.pl?gene=PURA
H2BC13	H2B Clustered Histone 13	Protein Coding	Q99880	42	GC06M100053	32.99525452	https://www.genecards.org/cgi-bin/carddisp.pl?gene=H2BC13
HLA-B	Major Histocompatibility Complex, Class I, B	Protein Coding	P01889	59	GC06M100255	32.95675278	https://www.genecards.org/cgi-bin/carddisp.pl?gene=HLA-B
NPC2	NPC Intracellular Cholesterol Transporter 2	Protein Coding	P61916	56	GC14M074476	32.94671249	https://www.genecards.org/cgi-bin/carddisp.pl?gene=NPC2
SERPINA1	Serpin Family A Member 1	Protein Coding	P01009	62	GC14M094376	32.90369034	https://www.genecards.org/cgi-bin/carddisp.pl?gene=SERPINA1
SYNE1	Spectrin Repeat Containing Nuclear Envelope Protein 1	Protein Coding	Q8NF91	52	GC06M152121	32.89552307	https://www.genecards.org/cgi-bin/carddisp.pl?gene=SYNE1
SOD2	Superoxide Dismutase 2	Protein Coding	P04179	61	GC06M159669	32.80265808	https://www.genecards.org/cgi-bin/carddisp.pl?gene=SOD2
TRIM28	Tripartite Motif Containing 28	Protein Coding	Q13263	57	GC19P058544	32.78533173	https://www.genecards.org/cgi-bin/carddisp.pl?gene=TRIM28
HSP90AA1	Heat Shock Protein 90 Alpha Family Class A Member 1	Protein Coding	P07900	64	GC14M102080	32.76459122	https://www.genecards.org/cgi-bin/carddisp.pl?gene=HSP90AA1
ASH2L	ASH2 Like, Histone Lysine Methyltransferase Complex Subunit	Protein Coding	Q9UBL3	54	GC08P040883	32.73532104	https://www.genecards.org/cgi-bin/carddisp.pl?gene=ASH2L
LEPR	Leptin Receptor	Protein Coding	P48357	62	GC01P067643	32.72951126	https://www.genecards.org/cgi-bin/carddisp.pl?gene=LEPR
SRC	SRC Proto-Oncogene, Non-Receptor Tyrosine Kinase	Protein Coding	P12931	63	GC20P037344	32.72675705	https://www.genecards.org/cgi-bin/carddisp.pl?gene=SRC
H2BC4	H2B Clustered Histone 4	Protein Coding	P62807	42	GC06M101379	32.69432068	https://www.genecards.org/cgi-bin/carddisp.pl?gene=H2BC4
NFKBIA	NFKB Inhibitor Alpha	Protein Coding	P25963	63	GC14M035401	32.6819191	https://www.genecards.org/cgi-bin/carddisp.pl?gene=NFKBIA
BMP2	Bone Morphogenetic Protein 2	Protein Coding	P12643	58	GC20P006767	32.67567444	https://www.genecards.org/cgi-bin/carddisp.pl?gene=BMP2
PSEN2	Presenilin 2	Protein Coding	P49810	62	GC01P226870	32.66773987	https://www.genecards.org/cgi-bin/carddisp.pl?gene=PSEN2
LAMP2	Lysosomal Associated Membrane Protein 2	Protein Coding	P13473	57	GC0XM120426	32.66677475	https://www.genecards.org/cgi-bin/carddisp.pl?gene=LAMP2
CASR	Calcium Sensing Receptor	Protein Coding	P41180	63	GC03P122183	32.65293121	https://www.genecards.org/cgi-bin/carddisp.pl?gene=CASR
H2BC1	H2B Clustered Histone 1	Protein Coding	Q96A08	42	GC06P164132	32.63461304	https://www.genecards.org/cgi-bin/carddisp.pl?gene=H2BC1
LRP6	LDL Receptor Related Protein 6	Protein Coding	O75581	59	GC12M033141	32.621418	https://www.genecards.org/cgi-bin/carddisp.pl?gene=LRP6
SOX10	SRY-Box Transcription Factor 10	Protein Coding	P56693	57	GC22M083306	32.59845352	https://www.genecards.org/cgi-bin/carddisp.pl?gene=SOX10
CYP3A4	Cytochrome P450 Family 3 Subfamily A Member 4	Protein Coding	P08684	61	GC07M106050	32.520401	https://www.genecards.org/cgi-bin/carddisp.pl?gene=CYP3A4
CDC73	Cell Division Cycle 73	Protein Coding	Q6P1J9	58	GC01P193121	32.51475525	https://www.genecards.org/cgi-bin/carddisp.pl?gene=CDC73
HMOX1	Heme Oxygenase 1	Protein Coding	P09601	65	GC22P035380	32.51088715	https://www.genecards.org/cgi-bin/carddisp.pl?gene=HMOX1
HSPD1	Heat Shock Protein Family D (Hsp60) Member 1	Protein Coding	P10809	61	GC02M197486	32.50092316	https://www.genecards.org/cgi-bin/carddisp.pl?gene=HSPD1
H2BC10	H2B Clustered Histone 10	Protein Coding	P62807	40	GC06P164133	32.45610809	https://www.genecards.org/cgi-bin/carddisp.pl?gene=H2BC10
CREB1	CAMP Responsive Element Binding Protein 1	Protein Coding	P16220	62	GC02P207529	32.41991043	https://www.genecards.org/cgi-bin/carddisp.pl?gene=CREB1
KANSL1	KAT8 Regulatory NSL Complex Subunit 1	Protein Coding	Q7Z3B3	52	GC17M089551	32.41904449	https://www.genecards.org/cgi-bin/carddisp.pl?gene=KANSL1
ALB	Albumin	Protein Coding	P02768	61	GC04P073397	32.40634537	https://www.genecards.org/cgi-bin/carddisp.pl?gene=ALB
H2BC7	H2B Clustered Histone 7	Protein Coding	P62807	37	GC06P164137	32.40454865	https://www.genecards.org/cgi-bin/carddisp.pl?gene=H2BC7
ABL1	ABL Proto-Oncogene 1, Non-Receptor Tyrosine Kinase	Protein Coding	P00519	65	GC09P130713	32.38821411	https://www.genecards.org/cgi-bin/carddisp.pl?gene=ABL1
TYR	Tyrosinase	Protein Coding	P14679	61	GC11P089177	32.37844849	https://www.genecards.org/cgi-bin/carddisp.pl?gene=TYR
ARID1B	AT-Rich Interaction Domain 1B	Protein Coding	Q8NFD5	56	GC06P164661	32.33979034	https://www.genecards.org/cgi-bin/carddisp.pl?gene=ARID1B
CYP1A1	Cytochrome P450 Family 1 Subfamily A Member 1	Protein Coding	P04798	59	GC15M074719	32.32561493	https://www.genecards.org/cgi-bin/carddisp.pl?gene=CYP1A1
ACY1	Aminoacylase 1	Protein Coding	Q03154	57	GC03P051983	32.26841736	https://www.genecards.org/cgi-bin/carddisp.pl?gene=ACY1
CDK9	Cyclin Dependent Kinase 9	Protein Coding	P50750	59	GC09P146597	32.26649094	https://www.genecards.org/cgi-bin/carddisp.pl?gene=CDK9
MPO	Myeloperoxidase	Protein Coding	P05164	65	GC17M058269	32.24424362	https://www.genecards.org/cgi-bin/carddisp.pl?gene=MPO
IL1RN	Interleukin 1 Receptor Antagonist	Protein Coding	P18510	62	GC02P148590	32.24172974	https://www.genecards.org/cgi-bin/carddisp.pl?gene=IL1RN
NLRP3	NLR Family Pyrin Domain Containing 3	Protein Coding	Q96P20	61	GC01P247539	32.23497009	https://www.genecards.org/cgi-bin/carddisp.pl?gene=NLRP3
H2BC12	H2B Clustered Histone 12	Protein Coding	O60814	42	GC06M099980	32.17448425	https://www.genecards.org/cgi-bin/carddisp.pl?gene=H2BC12
IL1A	Interleukin 1 Alpha	Protein Coding	P01583	58	GC02M112773	32.09691238	https://www.genecards.org/cgi-bin/carddisp.pl?gene=IL1A
RBBP5	RB Binding Protein 5, Histone Lysine Methyltransferase Complex Subunit	Protein Coding	Q15291	50	GC01M205055	32.09260178	https://www.genecards.org/cgi-bin/carddisp.pl?gene=RBBP5
KDM5B	Lysine Demethylase 5B	Protein Coding	Q9UGL1	56	GC01M202696	32.08511353	https://www.genecards.org/cgi-bin/carddisp.pl?gene=KDM5B
BLM	BLM RecQ Like Helicase	Protein Coding	P54132	62	GC15P090717	32.07928467	https://www.genecards.org/cgi-bin/carddisp.pl?gene=BLM
CHD7	Chromodomain Helicase DNA Binding Protein 7	Protein Coding	Q9P2D1	56	GC08P060678	32.05944824	https://www.genecards.org/cgi-bin/carddisp.pl?gene=CHD7
H2BC26	H2B Clustered Histone 26	Protein Coding	Q8N257	38	GC01P232382	32.0578537	https://www.genecards.org/cgi-bin/carddisp.pl?gene=H2BC26
H2AC7	H2A Clustered Histone 7	Protein Coding	P20671	38	GC06M101377	32.05672455	https://www.genecards.org/cgi-bin/carddisp.pl?gene=H2AC7
SMC1A	Structural Maintenance Of Chromosomes 1A	Protein Coding	Q14683	61	GC0XM053374	32.05206299	https://www.genecards.org/cgi-bin/carddisp.pl?gene=SMC1A
FH	Fumarate Hydratase	Protein Coding	P07954	59	GC01M241499	32.00396729	https://www.genecards.org/cgi-bin/carddisp.pl?gene=FH
FOXO1	Forkhead Box O1	Protein Coding	Q12778	64	GC13M040555	31.95824242	https://www.genecards.org/cgi-bin/carddisp.pl?gene=FOXO1
H2BC9	H2B Clustered Histone 9	Protein Coding	Q93079	42	GC06P164138	31.89406204	https://www.genecards.org/cgi-bin/carddisp.pl?gene=H2BC9
TERC	Telomerase RNA Component	RNA Gene		37	GC03M169765	31.89211655	https://www.genecards.org/cgi-bin/carddisp.pl?gene=TERC
NPAT	Nuclear Protein, Coactivator Of Histone Transcription	Protein Coding	Q14207	47	GC11M108157	31.86748505	https://www.genecards.org/cgi-bin/carddisp.pl?gene=NPAT
SPRED1	Sprouty Related EVH1 Domain Containing 1	Protein Coding	Q7Z699	54	GC15P038252	31.8417244	https://www.genecards.org/cgi-bin/carddisp.pl?gene=SPRED1
IGF1R	Insulin Like Growth Factor 1 Receptor	Protein Coding	P08069	68	GC15P098648	31.84124756	https://www.genecards.org/cgi-bin/carddisp.pl?gene=IGF1R
MAOA	Monoamine Oxidase A	Protein Coding	P21397	62	GC0XP043654	31.83042336	https://www.genecards.org/cgi-bin/carddisp.pl?gene=MAOA
ACADM	Acyl-CoA Dehydrogenase Medium Chain	Protein Coding	P11310	59	GC01P075724	31.82500267	https://www.genecards.org/cgi-bin/carddisp.pl?gene=ACADM
MMP2	Matrix Metallopeptidase 2	Protein Coding	P08253	66	GC16P105536	31.82180023	https://www.genecards.org/cgi-bin/carddisp.pl?gene=MMP2
GATA4	GATA Binding Protein 4	Protein Coding	P43694	62	GC08P011676	31.78632736	https://www.genecards.org/cgi-bin/carddisp.pl?gene=GATA4
H2BC17	H2B Clustered Histone 17	Protein Coding	P23527	41	GC06P156111	31.78618431	https://www.genecards.org/cgi-bin/carddisp.pl?gene=H2BC17
SIRT6	Sirtuin 6	Protein Coding	Q8N6T7	56	GC19M004174	31.77983475	https://www.genecards.org/cgi-bin/carddisp.pl?gene=SIRT6
RAI1	Retinoic Acid Induced 1	Protein Coding	Q7Z5J4	51	GC17P132989	31.77889824	https://www.genecards.org/cgi-bin/carddisp.pl?gene=RAI1
H2AC13	H2A Clustered Histone 13	Protein Coding	P0C0S8	43	GC06P156099	31.74686241	https://www.genecards.org/cgi-bin/carddisp.pl?gene=H2AC13
PDGFRB	Platelet Derived Growth Factor Receptor Beta	Protein Coding	P09619	66	GC05M150113	31.7214241	https://www.genecards.org/cgi-bin/carddisp.pl?gene=PDGFRB
LRRK2	Leucine Rich Repeat Kinase 2	Protein Coding	Q5S007	62	GC12P040196	31.70382309	https://www.genecards.org/cgi-bin/carddisp.pl?gene=LRRK2
KCNQ1	Potassium Voltage-Gated Channel Subfamily Q Member 1	Protein Coding	P51787	62	GC11P002444	31.69406891	https://www.genecards.org/cgi-bin/carddisp.pl?gene=KCNQ1
H3-7	H3.7 Histone (Putative)	Protein Coding	Q5TEC6	31	GC01M164452	31.68881798	https://www.genecards.org/cgi-bin/carddisp.pl?gene=H3-7
HNF1A	HNF1 Homeobox A	Protein Coding	P20823	59	GC12P120978	31.66751289	https://www.genecards.org/cgi-bin/carddisp.pl?gene=HNF1A
H2BC12L	H2B Clustered Histone 12 Like	Protein Coding	P57053	34	GC21P049494	31.64952278	https://www.genecards.org/cgi-bin/carddisp.pl?gene=H2BC12L
H2BC14	H2B Clustered Histone 14	Protein Coding	Q99879	45	GC06P156100	31.64892006	https://www.genecards.org/cgi-bin/carddisp.pl?gene=H2BC14
ESR2	Estrogen Receptor 2	Protein Coding	Q92731	61	GC14M064084	31.63567734	https://www.genecards.org/cgi-bin/carddisp.pl?gene=ESR2
IKBKB	Inhibitor Of Nuclear Factor Kappa B Kinase Subunit Beta	Protein Coding	O14920	66	GC08P042271	31.63550186	https://www.genecards.org/cgi-bin/carddisp.pl?gene=IKBKB
MYOD1	Myogenic Differentiation 1	Protein Coding	P15172	59	GC11P017719	31.600214	https://www.genecards.org/cgi-bin/carddisp.pl?gene=MYOD1
ZAP70	Zeta Chain Of T Cell Receptor Associated Protein Kinase 70	Protein Coding	P43403	64	GC02P098600	31.59731674	https://www.genecards.org/cgi-bin/carddisp.pl?gene=ZAP70
MRTFA	Myocardin Related Transcription Factor A	Protein Coding	Q969V6	52	GC22M082416	31.54538727	https://www.genecards.org/cgi-bin/carddisp.pl?gene=MRTFA
PALB2	Partner And Localizer Of BRCA2	Protein Coding	Q86YC2	56	GC16M023603	31.53946686	https://www.genecards.org/cgi-bin/carddisp.pl?gene=PALB2
DCTN1	Dynactin Subunit 1	Protein Coding	Q14203	59	GC02M074361	31.49854279	https://www.genecards.org/cgi-bin/carddisp.pl?gene=DCTN1
MYBPC3	Myosin Binding Protein C3	Protein Coding	Q14896	59	GC11M132468	31.49448776	https://www.genecards.org/cgi-bin/carddisp.pl?gene=MYBPC3
CSF1R	Colony Stimulating Factor 1 Receptor	Protein Coding	P07333	65	GC05M150053	31.49038696	https://www.genecards.org/cgi-bin/carddisp.pl?gene=CSF1R
AP3B1	Adaptor Related Protein Complex 3 Subunit Beta 1	Protein Coding	O00203	57	GC05M078000	31.43684959	https://www.genecards.org/cgi-bin/carddisp.pl?gene=AP3B1
PDHA1	Pyruvate Dehydrogenase E1 Subunit Alpha 1	Protein Coding	P08559	60	GC0XP019343	31.43626785	https://www.genecards.org/cgi-bin/carddisp.pl?gene=PDHA1
UGT1A1	UDP Glucuronosyltransferase Family 1 Member A1	Protein Coding	P22309	63	GC02P233760	31.43457222	https://www.genecards.org/cgi-bin/carddisp.pl?gene=UGT1A1
HNF1B	HNF1 Homeobox B	Protein Coding	P35680	55	GC17M037686	31.40044022	https://www.genecards.org/cgi-bin/carddisp.pl?gene=HNF1B
H2BC15	H2B Clustered Histone 15	Protein Coding	Q99877	43	GC06P156104	31.36888504	https://www.genecards.org/cgi-bin/carddisp.pl?gene=H2BC15
RARA	Retinoic Acid Receptor Alpha	Protein Coding	P10276	62	GC17P040309	31.36716461	https://www.genecards.org/cgi-bin/carddisp.pl?gene=RARA
MALAT1	Metastasis Associated Lung Adenocarcinoma Transcript 1	RNA Gene		33	GC11P098972	31.36070633	https://www.genecards.org/cgi-bin/carddisp.pl?gene=MALAT1
ACADVL	Acyl-CoA Dehydrogenase Very Long Chain	Protein Coding	P49748	58	GC17P132621	31.30434227	https://www.genecards.org/cgi-bin/carddisp.pl?gene=ACADVL
CDK2	Cyclin Dependent Kinase 2	Protein Coding	P24941	63	GC12P055966	31.29483414	https://www.genecards.org/cgi-bin/carddisp.pl?gene=CDK2
ETV6	ETS Variant Transcription Factor 6	Protein Coding	P41212	59	GC12P011649	31.28858757	https://www.genecards.org/cgi-bin/carddisp.pl?gene=ETV6
CYP19A1	Cytochrome P450 Family 19 Subfamily A Member 1	Protein Coding	P11511	61	GC15M051208	31.28498268	https://www.genecards.org/cgi-bin/carddisp.pl?gene=CYP19A1
PVT1	Pvt1 Oncogene	RNA Gene		34	GC08P128246	31.27295685	https://www.genecards.org/cgi-bin/carddisp.pl?gene=PVT1
IL2	Interleukin 2	Protein Coding	P60568	58	GC04M122451	31.26812935	https://www.genecards.org/cgi-bin/carddisp.pl?gene=IL2
DYSF	Dysferlin	Protein Coding	O75923	55	GC02P071453	31.2670784	https://www.genecards.org/cgi-bin/carddisp.pl?gene=DYSF
NTRK2	Neurotrophic Receptor Tyrosine Kinase 2	Protein Coding	Q16620	66	GC09P084668	31.26698494	https://www.genecards.org/cgi-bin/carddisp.pl?gene=NTRK2
CYP2D6	Cytochrome P450 Family 2 Subfamily D Member 6	Protein Coding	P10635	60	GC22M042126	31.2480278	https://www.genecards.org/cgi-bin/carddisp.pl?gene=CYP2D6
OTC	Ornithine Transcarbamylase	Protein Coding	P00480	59	GC0XP038345	31.23614311	https://www.genecards.org/cgi-bin/carddisp.pl?gene=OTC
ANK2	Ankyrin 2	Protein Coding	Q01484	54	GC04P112769	31.23340607	https://www.genecards.org/cgi-bin/carddisp.pl?gene=ANK2
SOS1	SOS Ras/Rac Guanine Nucleotide Exchange Factor 1	Protein Coding	Q07889	64	GC02M039339	31.2313118	https://www.genecards.org/cgi-bin/carddisp.pl?gene=SOS1
MAPK8	Mitogen-Activated Protein Kinase 8	Protein Coding	P45983	62	GC10P048306	31.2303772	https://www.genecards.org/cgi-bin/carddisp.pl?gene=MAPK8
ADNP	Activity Dependent Neuroprotector Homeobox	Protein Coding	Q9H2P0	55	GC20M050888	31.21915817	https://www.genecards.org/cgi-bin/carddisp.pl?gene=ADNP
MGMT	O-6-Methylguanine-DNA Methyltransferase	Protein Coding	P16455	62	GC10P129467	31.19622612	https://www.genecards.org/cgi-bin/carddisp.pl?gene=MGMT
RRM2B	Ribonucleotide Reductase Regulatory TP53 Inducible Subunit M2B	Protein Coding	Q7LG56	61	GC08M102204	31.19137955	https://www.genecards.org/cgi-bin/carddisp.pl?gene=RRM2B
SHH	Sonic Hedgehog Signaling Molecule	Protein Coding	Q15465	63	GC07M155799	31.18798065	https://www.genecards.org/cgi-bin/carddisp.pl?gene=SHH
CTSD	Cathepsin D	Protein Coding	P07339	65	GC11M001752	31.18567467	https://www.genecards.org/cgi-bin/carddisp.pl?gene=CTSD
ALK	ALK Receptor Tyrosine Kinase	Protein Coding	Q9UM73	64	GC02M029190	31.18523598	https://www.genecards.org/cgi-bin/carddisp.pl?gene=ALK
RAC1	Rac Family Small GTPase 1	Protein Coding	P63000	62	GC07P015409	31.18130493	https://www.genecards.org/cgi-bin/carddisp.pl?gene=RAC1
H2AC11	H2A Clustered Histone 11	Protein Coding	P0C0S8	44	GC06P164127	31.14915848	https://www.genecards.org/cgi-bin/carddisp.pl?gene=H2AC11
KCNQ2	Potassium Voltage-Gated Channel Subfamily Q Member 2	Protein Coding	O43526	60	GC20M063400	31.14805603	https://www.genecards.org/cgi-bin/carddisp.pl?gene=KCNQ2
F5	Coagulation Factor V	Protein Coding	P12259	59	GC01M169511	31.10976219	https://www.genecards.org/cgi-bin/carddisp.pl?gene=F5
BMP4	Bone Morphogenetic Protein 4	Protein Coding	P12644	62	GC14M053949	31.09869766	https://www.genecards.org/cgi-bin/carddisp.pl?gene=BMP4
AGT	Angiotensinogen	Protein Coding	P01019	62	GC01M230690	31.02272606	https://www.genecards.org/cgi-bin/carddisp.pl?gene=AGT
B2M	Beta-2-Microglobulin	Protein Coding	P61769	62	GC15P044711	31.01928329	https://www.genecards.org/cgi-bin/carddisp.pl?gene=B2M
XPC	XPC Complex Subunit, DNA Damage Recognition And Repair Factor	Protein Coding	Q01831	58	GC03M027401	31.01296997	https://www.genecards.org/cgi-bin/carddisp.pl?gene=XPC
H2AC1	H2A Clustered Histone 1	Protein Coding	Q96QV6	42	GC06M099898	31.00447273	https://www.genecards.org/cgi-bin/carddisp.pl?gene=H2AC1
LRP4	LDL Receptor Related Protein 4	Protein Coding	O75096	56	GC11M132457	30.95988846	https://www.genecards.org/cgi-bin/carddisp.pl?gene=LRP4
CEBPA	CCAAT Enhancer Binding Protein Alpha	Protein Coding	P49715	59	GC19M033299	30.94005013	https://www.genecards.org/cgi-bin/carddisp.pl?gene=CEBPA
DHFR	Dihydrofolate Reductase	Protein Coding	P00374	61	GC05M080626	30.93468285	https://www.genecards.org/cgi-bin/carddisp.pl?gene=DHFR
GLI3	GLI Family Zinc Finger 3	Protein Coding	P10071	62	GC07M041960	30.93206215	https://www.genecards.org/cgi-bin/carddisp.pl?gene=GLI3
GSTT1	Glutathione S-Transferase Theta 1	Protein Coding	P30711	43	GC22Mi00270	30.91283417	https://www.genecards.org/cgi-bin/carddisp.pl?gene=GSTT1
H2AC17	H2A Clustered Histone 17	Protein Coding	P0C0S8	41	GC06M101376	30.90792274	https://www.genecards.org/cgi-bin/carddisp.pl?gene=H2AC17
GRIN2B	Glutamate Ionotropic Receptor NMDA Type Subunit 2B	Protein Coding	Q13224	65	GC12M013437	30.89271164	https://www.genecards.org/cgi-bin/carddisp.pl?gene=GRIN2B
NCOA3	Nuclear Receptor Coactivator 3	Protein Coding	Q9Y6Q9	59	GC20P047501	30.88405228	https://www.genecards.org/cgi-bin/carddisp.pl?gene=NCOA3
MAPK14	Mitogen-Activated Protein Kinase 14	Protein Coding	Q16539	63	GC06P156437	30.81707954	https://www.genecards.org/cgi-bin/carddisp.pl?gene=MAPK14
H1-3	H1.3 Linker Histone, Cluster Member	Protein Coding	P16402	50	GC06M101372	30.81130791	https://www.genecards.org/cgi-bin/carddisp.pl?gene=H1-3
SMN1	Survival Of Motor Neuron 1, Telomeric	Protein Coding	Q16637	53	GC05P070924	30.800457	https://www.genecards.org/cgi-bin/carddisp.pl?gene=SMN1
H2AC19	H2A Clustered Histone 19	Protein Coding	Q6FI13	33	GC01P170163	30.7991581	https://www.genecards.org/cgi-bin/carddisp.pl?gene=H2AC19
HUWE1	HECT, UBA And WWE Domain Containing E3 Ubiquitin Protein Ligase 1	Protein Coding	Q7Z6Z7	59	GC0XM053532	30.79385376	https://www.genecards.org/cgi-bin/carddisp.pl?gene=HUWE1
H2AC16	H2A Clustered Histone 16	Protein Coding	P0C0S8	42	GC06P156108	30.79367447	https://www.genecards.org/cgi-bin/carddisp.pl?gene=H2AC16
ELN	Elastin	Protein Coding	P15502	55	GC07P074027	30.79254913	https://www.genecards.org/cgi-bin/carddisp.pl?gene=ELN
C2	Complement C2	Protein Coding	P06681	59	GC06P031897	30.78879547	https://www.genecards.org/cgi-bin/carddisp.pl?gene=C2
POLR1C	RNA Polymerase I And III Subunit C	Protein Coding	O15160	56	GC06P156505	30.77324677	https://www.genecards.org/cgi-bin/carddisp.pl?gene=POLR1C
MAPK3	Mitogen-Activated Protein Kinase 3	Protein Coding	P27361	62	GC16M045720	30.73128128	https://www.genecards.org/cgi-bin/carddisp.pl?gene=MAPK3
TET2	Tet Methylcytosine Dioxygenase 2	Protein Coding	Q6N021	58	GC04P105145	30.7289753	https://www.genecards.org/cgi-bin/carddisp.pl?gene=TET2
MIR21	MicroRNA 21	RNA Gene		33	GC17P134223	30.70822144	https://www.genecards.org/cgi-bin/carddisp.pl?gene=MIR21
CTBP1	C-Terminal Binding Protein 1	Protein Coding	Q13363	61	GC04M001211	30.69334412	https://www.genecards.org/cgi-bin/carddisp.pl?gene=CTBP1
PGK1	Phosphoglycerate Kinase 1	Protein Coding	P00558	62	GC0XP078216	30.68938828	https://www.genecards.org/cgi-bin/carddisp.pl?gene=PGK1
GNPTAB	N-Acetylglucosamine-1-Phosphate Transferase Subunits Alpha And Beta	Protein Coding	Q3T906	54	GC12M101745	30.68810654	https://www.genecards.org/cgi-bin/carddisp.pl?gene=GNPTAB
INSR	Insulin Receptor	Protein Coding	P06213	66	GC19M007112	30.6739502	https://www.genecards.org/cgi-bin/carddisp.pl?gene=INSR
NR1H4	Nuclear Receptor Subfamily 1 Group H Member 4	Protein Coding	Q96RI1	60	GC12P100473	30.66812325	https://www.genecards.org/cgi-bin/carddisp.pl?gene=NR1H4
RAG1	Recombination Activating 1	Protein Coding	P15918	56	GC11P036554	30.66348267	https://www.genecards.org/cgi-bin/carddisp.pl?gene=RAG1
TPP1	Tripeptidyl Peptidase 1	Protein Coding	O14773	58	GC11M013521	30.6552639	https://www.genecards.org/cgi-bin/carddisp.pl?gene=TPP1
ABCC8	ATP Binding Cassette Subfamily C Member 8	Protein Coding	Q09428	58	GC11M017392	30.64277649	https://www.genecards.org/cgi-bin/carddisp.pl?gene=ABCC8
H2AC14	H2A Clustered Histone 14	Protein Coding	Q99878	41	GC06M100055	30.63472939	https://www.genecards.org/cgi-bin/carddisp.pl?gene=H2AC14
H2AC15	H2A Clustered Histone 15	Protein Coding	P0C0S8	38	GC06M100059	30.61595535	https://www.genecards.org/cgi-bin/carddisp.pl?gene=H2AC15
NFKB2	Nuclear Factor Kappa B Subunit 2	Protein Coding	Q00653	65	GC10P102394	30.60913467	https://www.genecards.org/cgi-bin/carddisp.pl?gene=NFKB2
CACNA1C	Calcium Voltage-Gated Channel Subunit Alpha1 C	Protein Coding	Q13936	61	GC12P001970	30.60095215	https://www.genecards.org/cgi-bin/carddisp.pl?gene=CACNA1C
HTT	Huntingtin	Protein Coding	P42858	56	GC04P003041	30.60022163	https://www.genecards.org/cgi-bin/carddisp.pl?gene=HTT
CAV1	Caveolin 1	Protein Coding	Q03135	61	GC07P116524	30.59811783	https://www.genecards.org/cgi-bin/carddisp.pl?gene=CAV1
CDK1	Cyclin Dependent Kinase 1	Protein Coding	P06493	61	GC10P060772	30.56084824	https://www.genecards.org/cgi-bin/carddisp.pl?gene=CDK1
H1-1	H1.1 Linker Histone, Cluster Member	Protein Coding	Q02539	48	GC06M099917	30.55180359	https://www.genecards.org/cgi-bin/carddisp.pl?gene=H1-1
ATG5	Autophagy Related 5	Protein Coding	Q9H1Y0	58	GC06M106045	30.54909325	https://www.genecards.org/cgi-bin/carddisp.pl?gene=ATG5
IL13	Interleukin 13	Protein Coding	P35225	56	GC05P132656	30.5472908	https://www.genecards.org/cgi-bin/carddisp.pl?gene=IL13
CXCR4	C-X-C Motif Chemokine Receptor 4	Protein Coding	P61073	65	GC02M136114	30.54241371	https://www.genecards.org/cgi-bin/carddisp.pl?gene=CXCR4
GUSB	Glucuronidase Beta	Protein Coding	P08236	62	GC07M065960	30.42967224	https://www.genecards.org/cgi-bin/carddisp.pl?gene=GUSB
DPYD	Dihydropyrimidine Dehydrogenase	Protein Coding	Q12882	64	GC01M097015	30.41548157	https://www.genecards.org/cgi-bin/carddisp.pl?gene=DPYD
ASXL1	ASXL Transcriptional Regulator 1	Protein Coding	Q8IXJ9	55	GC20P044308	30.40431976	https://www.genecards.org/cgi-bin/carddisp.pl?gene=ASXL1
GAA	Alpha Glucosidase	Protein Coding	P10253	63	GC17P080101	30.3832016	https://www.genecards.org/cgi-bin/carddisp.pl?gene=GAA
SMARCD2	SWI/SNF Related, Matrix Associated, Actin Dependent Regulator Of Chromatin, Subfamily D, Member 2	Protein Coding	Q92925	52	GC17M063832	30.38079071	https://www.genecards.org/cgi-bin/carddisp.pl?gene=SMARCD2
CD36	CD36 Molecule (CD36 Blood Group)	Protein Coding	P16671	63	GC07P080369	30.32455826	https://www.genecards.org/cgi-bin/carddisp.pl?gene=CD36
AKT3	AKT Serine/Threonine Kinase 3	Protein Coding	Q9Y243	68	GC01M243488	30.25927544	https://www.genecards.org/cgi-bin/carddisp.pl?gene=AKT3
FLNB	Filamin B	Protein Coding	O75369	60	GC03P058008	30.25217819	https://www.genecards.org/cgi-bin/carddisp.pl?gene=FLNB
PRDM16	PR/SET Domain 16	Protein Coding	Q9HAZ2	58	GC01P059935	30.22938538	https://www.genecards.org/cgi-bin/carddisp.pl?gene=PRDM16
SET	SET Nuclear Proto-Oncogene	Protein Coding	Q01105	56	GC09P146651	30.21094513	https://www.genecards.org/cgi-bin/carddisp.pl?gene=SET
G6PD	Glucose-6-Phosphate Dehydrogenase	Protein Coding	P11413	63	GC0XM154610	30.1975174	https://www.genecards.org/cgi-bin/carddisp.pl?gene=G6PD
ASAH1	N-Acylsphingosine Amidohydrolase 1	Protein Coding	Q13510	62	GC08M018055	30.15495491	https://www.genecards.org/cgi-bin/carddisp.pl?gene=ASAH1
NCOR2	Nuclear Receptor Corepressor 2	Protein Coding	Q9Y618	55	GC12M124324	30.15170288	https://www.genecards.org/cgi-bin/carddisp.pl?gene=NCOR2
SCN4A	Sodium Voltage-Gated Channel Alpha Subunit 4	Protein Coding	P35499	58	GC17M063938	30.13896942	https://www.genecards.org/cgi-bin/carddisp.pl?gene=SCN4A
ADAR	Adenosine Deaminase RNA Specific	Protein Coding	P55265	59	GC01M165080	30.08506393	https://www.genecards.org/cgi-bin/carddisp.pl?gene=ADAR
NTRK1	Neurotrophic Receptor Tyrosine Kinase 1	Protein Coding	P04629	62	GC01P156815	30.0804863	https://www.genecards.org/cgi-bin/carddisp.pl?gene=NTRK1
H2AC12	H2A Clustered Histone 12	Protein Coding	Q96KK5	42	GC06P164128	30.07955742	https://www.genecards.org/cgi-bin/carddisp.pl?gene=H2AC12
CARM1	Coactivator Associated Arginine Methyltransferase 1	Protein Coding	Q86X55	59	GC19P010871	30.07206726	https://www.genecards.org/cgi-bin/carddisp.pl?gene=CARM1
BMP6	Bone Morphogenetic Protein 6	Protein Coding	P22004	56	GC06P007726	30.04215813	https://www.genecards.org/cgi-bin/carddisp.pl?gene=BMP6
CLN3	CLN3 Lysosomal/Endosomal Transmembrane Protein, Battenin	Protein Coding	Q13286	56	GC16M028466	30.02128983	https://www.genecards.org/cgi-bin/carddisp.pl?gene=CLN3
TWNK	Twinkle MtDNA Helicase	Protein Coding	Q96RR1	54	GC10P116450	30.0203743	https://www.genecards.org/cgi-bin/carddisp.pl?gene=TWNK
ICAM1	Intercellular Adhesion Molecule 1	Protein Coding	P05362	63	GC19P132284	30.01781273	https://www.genecards.org/cgi-bin/carddisp.pl?gene=ICAM1
H2AZ2	H2A.Z Variant Histone 2	Protein Coding	Q71UI9	46	GC07M045531	30.01311302	https://www.genecards.org/cgi-bin/carddisp.pl?gene=H2AZ2
PPARA	Peroxisome Proliferator Activated Receptor Alpha	Protein Coding	Q07869	56	GC22P046150	30.0055809	https://www.genecards.org/cgi-bin/carddisp.pl?gene=PPARA
