# Supplementary material for: Integration of single-cell sequencing, transcriptome sequencing, and machine learning for constructing and validating histone acetylation-related prognostic risk models in hepatocellular carcinoma
Source: Front Immunol. 2026 Jan 23;17:1624883. doi: 10.3389/fimmu.2026.1624883 (PMC12876249; doi:10.3389/fimmu.2026.1624883)
Supplement: Supplementary file 11 [file Table3.xlsx]

## Sheet: Sheet1
	p_val	avg_log2FC	pct.1	pct.2	p_val_adj	gene	cell_type
CXCR4	9.68054e-29	-0.557625	0.899	0.982	2.46602e-24	CXCR4	B_cells
JUN	1.02623e-16	1.07713	0.624	0.462	2.61421e-12	JUN	B_cells
HSP90AA1	1.34734e-11	0.888419	0.881	0.818	3.43221e-07	HSP90AA1	B_cells
FOS	1.62846e-06	0.670434	0.69	0.631	0.0414835	FOS	B_cells
COL4A1	9.68792e-161	1.82825	0.757	0.384	2.4679e-156	COL4A1	Endothelial_cells
APOE	5.72488e-108	1.16075	0.843	0.621	1.45836e-103	APOE	Endothelial_cells
CTSD	9.24806e-105	-1.86117	0.73	0.77	2.35585e-100	CTSD	Endothelial_cells
VWF	2.74988e-101	1.37275	0.612	0.249	7.00504e-97	VWF	Endothelial_cells
CAV1	5.68829e-98	0.800519	0.85	0.558	1.44904e-93	CAV1	Endothelial_cells
CDKN1A	1.762e-86	-1.45374	0.664	0.746	4.48851e-82	CDKN1A	Endothelial_cells
CD36	2.6674e-63	-1.20895	0.524	0.677	6.79494e-59	CD36	Endothelial_cells
COMT	2.99868e-61	0.931639	0.574	0.274	7.63885e-57	COMT	Endothelial_cells
NAA10	9.89519e-55	0.701803	0.567	0.279	2.5207e-50	NAA10	Endothelial_cells
NPC2	5.40446e-49	-0.758986	0.799	0.796	1.37673e-44	NPC2	Endothelial_cells
MYC	1.32083e-48	-1.78792	0.385	0.52	3.36469e-44	MYC	Endothelial_cells
CTNNB1	6.65054e-43	0.566717	0.784	0.519	1.69416e-38	CTNNB1	Endothelial_cells
MYH9	4.48333e-42	0.567361	0.724	0.449	1.14208e-37	MYH9	Endothelial_cells
ICAM1	2.95865e-40	-1.32158	0.414	0.536	7.53687e-36	ICAM1	Endothelial_cells
HIF1A	6.50001e-38	-1.38625	0.46	0.538	1.65581e-33	HIF1A	Endothelial_cells
SOD2	8.27969e-36	-1.19573	0.515	0.587	2.10917e-31	SOD2	Endothelial_cells
ASAH1	1.04811e-32	-1.27083	0.497	0.549	2.66995e-28	ASAH1	Endothelial_cells
TTR	9.07495e-30	0.851625	0.667	0.497	2.31175e-25	TTR	Endothelial_cells
NFKBIA	8.74609e-26	-0.558853	0.858	0.837	2.22798e-21	NFKBIA	Endothelial_cells
HLA-DRB1	1.17218e-23	-0.514496	0.773	0.794	2.986e-19	HLA-DRB1	Endothelial_cells
COL1A2	1.71027e-57	1.84844	0.872	0.459	4.35674e-53	COL1A2	Fibroblast_Mesenchymal_cells
COL1A1	1.95866e-40	1.88264	0.732	0.359	4.9895e-36	COL1A1	Fibroblast_Mesenchymal_cells
SERPINA1	5.54637e-40	1.2186	0.789	0.387	1.41288e-35	SERPINA1	Fibroblast_Mesenchymal_cells
COL6A3	1.88758e-34	1.7955	0.607	0.254	4.80843e-30	COL6A3	Fibroblast_Mesenchymal_cells
HSPB1	1.03908e-24	0.731545	0.945	0.776	2.64695e-20	HSPB1	Fibroblast_Mesenchymal_cells
RAC1	6.48225e-18	0.564447	0.849	0.635	1.65129e-13	RAC1	Fibroblast_Mesenchymal_cells
NOTCH3	1.19833e-17	0.736855	0.7	0.39	3.05262e-13	NOTCH3	Fibroblast_Mesenchymal_cells
MEF2C	1.16955e-15	0.798199	0.683	0.434	2.97932e-11	MEF2C	Fibroblast_Mesenchymal_cells
COL6A1	1.13732e-12	0.598412	0.752	0.492	2.8972e-08	COL6A1	Fibroblast_Mesenchymal_cells
PGK1	3.63746e-12	0.759384	0.644	0.425	9.26606e-08	PGK1	Fibroblast_Mesenchymal_cells
BAX	4.133e-12	0.613112	0.558	0.307	1.05284e-07	BAX	Fibroblast_Mesenchymal_cells
HSPD1	6.01257e-10	0.542367	0.717	0.506	1.53164e-05	HSPD1	Fibroblast_Mesenchymal_cells
CRP	1.73823e-289	-2.45935	0.192	0.547	4.42796e-285	CRP	Hepatocytes
C3	6.35488e-249	-2.18689	0.684	0.793	1.61884e-244	C3	Hepatocytes
SQSTM1	5.84151e-231	2.03967	0.852	0.502	1.48807e-226	SQSTM1	Hepatocytes
APOA1	1.41451e-229	-1.79289	0.795	0.859	3.60331e-225	APOA1	Hepatocytes
GRN	4.43428e-198	1.34951	0.783	0.384	1.12959e-193	GRN	Hepatocytes
NEU1	4.76391e-177	1.84138	0.59	0.176	1.21356e-172	NEU1	Hepatocytes
NPM1	1.02223e-175	1.06167	0.927	0.694	2.60403e-171	NPM1	Hepatocytes
CDK4	1.25171e-152	1.64866	0.512	0.129	3.18861e-148	CDK4	Hepatocytes
PARP1	2.18625e-141	1.67266	0.513	0.15	5.56926e-137	PARP1	Hepatocytes
B2M	1.92639e-126	-0.533429	0.992	0.999	4.9073e-122	B2M	Hepatocytes
ALB	4.62969e-120	-0.693132	0.727	0.982	1.17937e-115	ALB	Hepatocytes
HEXA	9.88458e-120	1.21195	0.534	0.186	2.518e-115	HEXA	Hepatocytes
ACAT1	1.82051e-118	-1.57677	0.554	0.683	4.63758e-114	ACAT1	Hepatocytes
ACTB	1.55823e-116	0.909318	0.984	0.962	3.96943e-112	ACTB	Hepatocytes
GUSB	1.27545e-94	1.2208	0.564	0.264	3.24909e-90	GUSB	Hepatocytes
CFB	1.22331e-90	-1.16468	0.705	0.722	3.11627e-86	CFB	Hepatocytes
HEXB	9.93409e-82	1.13923	0.545	0.269	2.53061e-77	HEXB	Hepatocytes
VCP	5.27704e-74	1.01673	0.526	0.248	1.34427e-69	VCP	Hepatocytes
HLA-B	1.3178e-73	-0.829037	0.897	0.911	3.35696e-69	HLA-B	Hepatocytes
MGMT	2.1143e-73	-1.06249	0.593	0.668	5.38596e-69	MGMT	Hepatocytes
IDH1	5.20237e-73	0.743057	0.75	0.491	1.32525e-68	IDH1	Hepatocytes
SET	1.63292e-62	0.607961	0.698	0.436	4.1597e-58	SET	Hepatocytes
CFHR1	1.0562e-58	-0.504293	0.609	0.741	2.69056e-54	CFHR1	Hepatocytes
ACADVL	4.90414e-56	-1.05472	0.551	0.615	1.24928e-51	ACADVL	Hepatocytes
AGT	8.94815e-54	0.779117	0.864	0.837	2.27945e-49	AGT	Hepatocytes
PON1	1.56206e-50	-0.799588	0.493	0.616	3.97918e-46	PON1	Hepatocytes
F2	5.51756e-31	-0.554923	0.724	0.688	1.40554e-26	F2	Hepatocytes
ACADM	1.76674e-17	-0.771077	0.519	0.534	4.5006e-13	ACADM	Hepatocytes
HADHB	2.13865e-12	-0.59715	0.599	0.579	5.448e-08	HADHB	Hepatocytes
